# Supplementary material for: Bis(2,2′-bipyridine-κ2 N,N′)bis­(dicyan­amido-κN 1)cadmium
Source: Acta Crystallogr Sect E Struct Rep Online. 2012 Oct 31;68(Pt 11):m1428. doi: 10.1107/S1600536812044108 (PMC3515162; doi:10.1107/S1600536812044108)
Supplement: Supplementary file 1 [file e-68-m1428-sup1.cif]

##############################################################################
#                                                                            #
# This CIF contains the data in a paper accepted for publication in          #
# Acta Crystallographica Section E. It conforms to the requirements of       #
# Notes for Authors for Acta Crystallographica Section E, and has been       #
# peer reviewed under the auspices of the IUCr Commission on Journals.       #
#                                                                            #
# Full details of the Crystallographic Information File format               #
# are given in the paper "The Crystallographic Information File (CIF):       #
# a New Standard Archive File for Crystallography" by S. R. Hall, F. H.      #
# Allen and I. D. Brown [Acta Cryst. (1991), A47, 655-685].                  #
#                                                                            #
# The current version of the core CIF dictionary is obtainable from          #
# ftp://ftp.iucr.org/pub/cif_core.dic.                                       #
#                                                                            #
# Software is freely available for graphical display of the structure(s)     #
# in this CIF. For information consult the CIF software page                 #
# http://www.iucr.org/resources/cif/software.                                #
#                                                                            #
# This file may be used for bona fide research purposes within the           #
# scientific community so long as proper attribution is given to the journal # 
# article from which it was obtained.                                        #
#                                                                            #
##############################################################################
data_I
_audit_creation_method     SHELXL-97
_chemical_name_systematic
;
Bis(2,2'-bipyridine-\k^2^<i>N</i>,<i>N</i>')bis(dicyanamido-
\k<i>N</i>^1^)cadmium
;
_chemical_name_common     ?
_chemical_formula_moiety     'C24 H16 Cd N10'
_chemical_formula_sum     'C24 H16 Cd N10'
_chemical_formula_iupac     '[Cd (C2 N3)2 (C10 H8 N2)2]'
_chemical_formula_weight     556.87
_symmetry_cell_setting     monoclinic
_symmetry_space_group_name_H-M     'P 21/c'
_symmetry_space_group_name_Hall     '-P 2ybc'
loop_
    _symmetry_equiv_pos_as_xyz
    'x, y, z'
    '-x, y+1/2, -z+1/2'
    '-x, -y, -z'
    'x, -y-1/2, z-1/2'
_cell_length_a     9.5586(3)
_cell_length_b     14.9260(5)
_cell_length_c     16.7007(6)
_cell_angle_alpha     90.00
_cell_angle_beta     100.521(2)
_cell_angle_gamma     90.00
_cell_volume     2342.66(14)
_cell_formula_units_Z     4
_cell_measurement_reflns_used     320
_cell_measurement_theta_min     2.98
_cell_measurement_theta_max     29.18
_cell_measurement_temperature     150(2)
_exptl_crystal_description     plate
_exptl_crystal_colour     colourless
_exptl_crystal_size_max     0.30
_exptl_crystal_size_mid     0.16
_exptl_crystal_size_min     0.03
_exptl_crystal_density_diffrn     1.579
_exptl_crystal_density_meas     ?
_exptl_crystal_density_method     'not measured'
_exptl_crystal_F_000     1112
_exptl_absorpt_coefficient_mu     0.967
_exptl_absorpt_correction_type     multi-scan
_exptl_absorpt_process_details     '(SADABS; Bruker, 2008)'
_exptl_absorpt_correction_T_min     0.7602
_exptl_absorpt_correction_T_max     0.9716
_exptl_special_details     ?
_diffrn_ambient_temperature     150(2)
_diffrn_radiation_type     MoK\a
_diffrn_radiation_wavelength     0.71073
_diffrn_radiation_source     'fine-focus sealed tube'
_diffrn_radiation_monochromator     graphite
_diffrn_measurement_device_type     'Bruker SMART CCD'
_diffrn_measurement_method     '\f and \w scans'
_diffrn_detector_area_resol_mean     ?
_diffrn_reflns_number     25970
_diffrn_reflns_av_R_equivalents     0.0331
_diffrn_reflns_av_sigmaI/netI     0.0327
_diffrn_reflns_theta_min     1.84
_diffrn_reflns_theta_max     29.18
_diffrn_reflns_theta_full     25.24
_diffrn_measured_fraction_theta_max     0.962
_diffrn_measured_fraction_theta_full     1.000
_diffrn_reflns_limit_h_min     -12
_diffrn_reflns_limit_h_max     13
_diffrn_reflns_limit_k_min     -19
_diffrn_reflns_limit_k_max     20
_diffrn_reflns_limit_l_min     -22
_diffrn_reflns_limit_l_max     22
_diffrn_standards_number     ?
_diffrn_standards_interval_count     0.5
_diffrn_standards_interval_time     25
_diffrn_standards_decay_%     ?
_refine_special_details
;
Refinement of <i>F</i>^2^ against ALL reflections. The weighted <i>R</i>-factor
<i>wR</i> and goodness of fit <i>S</i> are based on <i>F</i>^2^, conventional
<i>R</i>-factors <i>R</i> are based on <i>F</i>, with <i>F</i> set to zero for
negative <i>F</i>^2^. The threshold expression of <i>F</i>^2^ >
\s(<i>F</i>^2^) is used only for calculating <i>R</i>-factors(gt) <i>etc</i>.
and is not relevant to the choice of reflections for refinement.
<i>R</i>-factors based on <i>F</i>^2^ are statistically about twice as large
as those based on <i>F</i>, and <i>R</i>- factors based on ALL data will be
even larger.
;
_reflns_number_total     6309
_reflns_number_gt     5064
_reflns_threshold_expression     I>2\s(I)
_refine_ls_structure_factor_coef     Fsqd
_refine_ls_matrix_type     full
_refine_ls_R_factor_all     0.0414
_refine_ls_R_factor_gt     0.0283
_refine_ls_wR_factor_gt     0.0633
_refine_ls_wR_factor_ref     0.0687
_refine_ls_goodness_of_fit_ref     1.013
_refine_ls_restrained_S_all     1.013
_refine_ls_number_reflns     6309
_refine_ls_number_parameters     316
_refine_ls_number_restraints     0
_refine_ls_hydrogen_treatment     constr
_refine_ls_weighting_scheme     calc
_refine_ls_weighting_details
         'calc w=1/[\s^2^(Fo^2^)+(0.0331P)^2^+0.4905P] where P=(Fo^2^+2Fc^2^)/3'
_atom_sites_solution_hydrogens     geom
_atom_sites_solution_primary     direct
_atom_sites_solution_secondary     difmap
_refine_ls_shift/su_max     0.003
_refine_ls_shift/su_mean     0.000
_refine_diff_density_max     0.476
_refine_diff_density_min     -0.393
_refine_ls_extinction_method     none
_refine_ls_extinction_coef     ?
loop_
    _atom_type_symbol
    _atom_type_description
    _atom_type_scat_dispersion_real
    _atom_type_scat_dispersion_imag
    _atom_type_scat_source
    'C' 'C' 0.0033 0.0016
                         'International Tables Vol C Tables 4.2.6.8 and 6.1.1.4'
    'H' 'H' 0.0000 0.0000
                         'International Tables Vol C Tables 4.2.6.8 and 6.1.1.4'
    'N' 'N' 0.0061 0.0033
                         'International Tables Vol C Tables 4.2.6.8 and 6.1.1.4'
    'Cd' 'Cd' -0.8075 1.2024
                         'International Tables Vol C Tables 4.2.6.8 and 6.1.1.4'
_computing_data_collection     'SMART (Bruker, 2008)'
_computing_cell_refinement     'SAINT (Bruker, 2008)'
_computing_data_reduction     'SAINT (Bruker, 2008)'
_computing_structure_solution     'SHELXS97 (Sheldrick, 2008)'
_computing_structure_refinement     'SHELXL97 (Sheldrick, 2008)'
_computing_molecular_graphics     'ORTEP-3 (Farrugia, 1997)'
_computing_publication_material     'SHELXL97 (Sheldrick, 2008)'
loop_
    _atom_site_type_symbol
    _atom_site_label
    _atom_site_fract_x
    _atom_site_fract_y
    _atom_site_fract_z
    _atom_site_U_iso_or_equiv
    _atom_site_adp_type
    _atom_site_calc_flag
    _atom_site_refinement_flags
    _atom_site_occupancy
    _atom_site_disorder_assembly
    _atom_site_disorder_group
    Cd Cd 0.516014(15) 0.704173(9) 0.110929(9) 0.02649(5) Uani d . 1 . .
    N N1 0.41014(17) 0.82838(11) 0.02936(11) 0.0301(4) Uani d . 1 . .
    C C2 0.2810(2) 0.86215(15) 0.03317(15) 0.0377(5) Uani d . 1 . .
    H H2 0.2321 0.8397 0.0736 0.045 Uiso calc R 1 . .
    C C3 0.2167(2) 0.92750(15) -0.01854(16) 0.0427(6) Uani d . 1 . .
    H H3 0.1255 0.9499 -0.0139 0.051 Uiso calc R 1 . .
    C C4 0.2872(3) 0.95978(15) -0.07727(17) 0.0458(6) Uani d . 1 . .
    H H4 0.2447 1.0044 -0.1145 0.055 Uiso calc R 1 . .
    C C5 0.4210(2) 0.92643(14) -0.08159(15) 0.0402(5) Uani d . 1 . .
    H H5 0.4719 0.9485 -0.1213 0.048 Uiso calc R 1 . .
    C C6 0.4796(2) 0.86051(12) -0.02727(12) 0.0278(4) Uani d . 1 . .
    C C7 0.6241(2) 0.82153(13) -0.02755(13) 0.0283(4) Uani d . 1 . .
    C C8 0.7115(2) 0.85346(15) -0.07896(15) 0.0407(5) Uani d . 1 . .
    H H8 0.6806 0.9009 -0.1159 0.049 Uiso calc R 1 . .
    C C9 0.8445(3) 0.81530(16) -0.07568(18) 0.0502(7) Uani d . 1 . .
    H H9 0.9060 0.8366 -0.1102 0.060 Uiso calc R 1 . .
    C C10 0.8865(2) 0.74695(16) -0.02259(17) 0.0447(6) Uani d . 1 . .
    H H10 0.9770 0.7196 -0.0200 0.054 Uiso calc R 1 . .
    C C11 0.7949(2) 0.71808(14) 0.02755(15) 0.0356(5) Uani d . 1 . .
    H H11 0.8244 0.6710 0.0651 0.043 Uiso calc R 1 . .
    N N12 0.66591(17) 0.75460(11) 0.02463(10) 0.0271(3) Uani d . 1 . .
    N N13 0.61503(18) 0.80134(11) 0.21846(11) 0.0287(4) Uani d . 1 . .
    C C14 0.7419(2) 0.84160(15) 0.22300(13) 0.0348(5) Uani d . 1 . .
    H H14 0.7974 0.8280 0.1828 0.042 Uiso calc R 1 . .
    C C15 0.7948(2) 0.90175(16) 0.28339(15) 0.0418(5) Uani d . 1 . .
    H H15 0.8852 0.9290 0.2852 0.050 Uiso calc R 1 . .
    C C16 0.7134(2) 0.92151(16) 0.34129(15) 0.0424(6) Uani d . 1 . .
    H H16 0.7470 0.9629 0.3836 0.051 Uiso calc R 1 . .
    C C17 0.5827(2) 0.88063(14) 0.33726(13) 0.0355(5) Uani d . 1 . .
    H H17 0.5255 0.8937 0.3767 0.043 Uiso calc R 1 . .
    C C18 0.5361(2) 0.82024(12) 0.27498(12) 0.0264(4) Uani d . 1 . .
    C C19 0.3954(2) 0.77364(12) 0.26621(12) 0.0267(4) Uani d . 1 . .
    C C20 0.3047(2) 0.78768(14) 0.32058(15) 0.0397(5) Uani d . 1 . .
    H H20 0.3319 0.8264 0.3659 0.048 Uiso calc R 1 . .
    C C21 0.1738(3) 0.74494(16) 0.30853(16) 0.0448(6) Uani d . 1 . .
    H H21 0.1094 0.7554 0.3447 0.054 Uiso calc R 1 . .
    C C22 0.1381(2) 0.68769(15) 0.24420(15) 0.0392(5) Uani d . 1 . .
    H H22 0.0499 0.6566 0.2354 0.047 Uiso calc R 1 . .
    C C23 0.2340(2) 0.67635(15) 0.19240(14) 0.0372(5) Uani d . 1 . .
    H H23 0.2093 0.6372 0.1472 0.045 Uiso calc R 1 . .
    N N24 0.36027(18) 0.71798(11) 0.20291(11) 0.0309(4) Uani d . 1 . .
    N N25 0.6584(2) 0.59039(14) 0.16670(14) 0.0484(5) Uani d . 1 . .
    C C26 0.7001(2) 0.54121(14) 0.21884(15) 0.0354(5) Uani d . 1 . .
    N N27 0.73104(19) 0.48378(13) 0.27762(12) 0.0397(4) Uani d . 1 . .
    C C28 0.8637(2) 0.46549(14) 0.31152(14) 0.0353(5) Uani d . 1 . .
    N N29 0.9733(2) 0.44417(17) 0.34649(15) 0.0559(6) Uani d . 1 . .
    N N30 0.3634(2) 0.61331(13) 0.02748(12) 0.0435(5) Uani d . 1 . .
    C C31 0.2583(2) 0.59524(13) -0.01597(14) 0.0343(5) Uani d . 1 . .
    N N32 0.1425(2) 0.58623(12) -0.06940(13) 0.0432(5) Uani d . 1 . .
    C C33 0.0734(2) 0.51007(15) -0.08012(14) 0.0344(5) Uani d . 1 . .
    N N34 0.00240(19) 0.44904(14) -0.09561(14) 0.0459(5) Uani d . 1 . .
loop_
    _atom_site_aniso_label
    _atom_site_aniso_U_11
    _atom_site_aniso_U_22
    _atom_site_aniso_U_33
    _atom_site_aniso_U_12
    _atom_site_aniso_U_13
    _atom_site_aniso_U_23
    Cd 0.02787(8) 0.03095(8) 0.02186(8) -0.00212(6) 0.00773(6) -0.00153(6)
    N1 0.0289(9) 0.0325(8) 0.0294(10) 0.0026(7) 0.0065(8) -0.0025(7)
    C2 0.0318(11) 0.0428(12) 0.0401(13) 0.0052(9) 0.0111(10) -0.0044(10)
    C3 0.0324(11) 0.0428(12) 0.0510(16) 0.0109(10) 0.0020(11) -0.0049(11)
    C4 0.0445(13) 0.0374(12) 0.0509(16) 0.0089(10) -0.0035(12) 0.0056(11)
    C5 0.0443(13) 0.0370(11) 0.0388(14) 0.0041(10) 0.0062(11) 0.0084(10)
    C6 0.0314(10) 0.0264(9) 0.0249(10) -0.0007(8) 0.0031(8) -0.0048(8)
    C7 0.0321(10) 0.0272(9) 0.0269(11) -0.0009(8) 0.0090(9) -0.0036(8)
    C8 0.0475(13) 0.0372(11) 0.0422(14) 0.0033(10) 0.0212(11) 0.0083(10)
    C9 0.0491(14) 0.0480(14) 0.0626(18) 0.0002(11) 0.0347(14) 0.0078(12)
    C10 0.0346(12) 0.0457(13) 0.0589(17) 0.0044(10) 0.0223(12) -0.0011(12)
    C11 0.0329(11) 0.0353(11) 0.0410(13) 0.0065(9) 0.0133(10) 0.0006(9)
    N12 0.0288(8) 0.0284(8) 0.0255(9) 0.0024(7) 0.0088(7) -0.0001(7)
    N13 0.0280(8) 0.0356(9) 0.0227(9) -0.0041(7) 0.0049(7) -0.0012(7)
    C14 0.0297(11) 0.0466(12) 0.0283(12) -0.0080(9) 0.0057(9) -0.0051(10)
    C15 0.0361(12) 0.0536(13) 0.0350(13) -0.0155(10) 0.0051(10) -0.0047(11)
    C16 0.0421(13) 0.0481(13) 0.0354(14) -0.0117(10) 0.0034(11) -0.0138(11)
    C17 0.0369(11) 0.0419(11) 0.0283(12) -0.0028(9) 0.0074(9) -0.0074(9)
    C18 0.0299(10) 0.0275(9) 0.0217(10) 0.0009(8) 0.0043(8) 0.0017(8)
    C19 0.0301(10) 0.0269(9) 0.0239(10) 0.0005(8) 0.0072(8) 0.0025(8)
    C20 0.0425(13) 0.0434(12) 0.0376(13) -0.0101(10) 0.0188(11) -0.0136(10)
    C21 0.0454(13) 0.0496(13) 0.0473(16) -0.0104(11) 0.0290(12) -0.0103(12)
    C22 0.0318(11) 0.0450(12) 0.0436(14) -0.0107(9) 0.0145(10) -0.0046(10)
    C23 0.0367(12) 0.0444(11) 0.0326(12) -0.0116(10) 0.0118(10) -0.0085(10)
    N24 0.0298(9) 0.0382(9) 0.0261(9) -0.0071(7) 0.0087(7) -0.0058(7)
    N25 0.0481(12) 0.0464(11) 0.0526(14) 0.0119(9) 0.0146(11) 0.0123(10)
    C26 0.0342(11) 0.0325(10) 0.0420(14) 0.0008(9) 0.0133(10) -0.0061(10)
    N27 0.0353(10) 0.0417(10) 0.0427(12) -0.0015(8) 0.0083(9) 0.0088(9)
    C28 0.0379(12) 0.0388(11) 0.0310(12) -0.0051(9) 0.0110(10) -0.0014(9)
    N29 0.0376(12) 0.0804(16) 0.0485(14) 0.0001(11) 0.0051(10) 0.0099(13)
    N30 0.0526(12) 0.0437(10) 0.0341(11) -0.0161(10) 0.0079(10) -0.0037(9)
    C31 0.0452(13) 0.0306(10) 0.0307(12) -0.0054(9) 0.0166(11) -0.0002(9)
    N32 0.0390(11) 0.0396(10) 0.0486(13) -0.0037(8) 0.0019(10) 0.0130(9)
    C33 0.0281(10) 0.0406(11) 0.0334(12) 0.0036(9) 0.0028(9) 0.0059(10)
    N34 0.0316(10) 0.0450(11) 0.0561(15) 0.0024(9) -0.0052(10) -0.0059(10)
_geom_special_details
;
All e.s.d.'s (except the e.s.d. in the dihedral angle between two l.s. planes)
are estimated using the full covariance matrix. The cell e.s.d.'s are taken
into account individually in the estimation of e.s.d.'s in distances, angles
and torsion angles; correlations between e.s.d.'s in cell parameters are only
used when they are defined by crystal symmetry. An approximate (isotropic)
treatment of cell e.s.d.'s is used for estimating e.s.d.'s involving l.s.
planes.
;
loop_
    _geom_bond_atom_site_label_1
    _geom_bond_atom_site_label_2
    _geom_bond_site_symmetry_2
    _geom_bond_distance
    _geom_bond_publ_flag
    Cd N25 . 2.267(2) ?
    Cd N30 . 2.273(2) ?
    Cd N12 . 2.3347(15) ?
    Cd N24 . 2.3352(16) ?
    Cd N13 . 2.3672(17) ?
    Cd N1 . 2.4111(17) ?
    N1 C6 . 1.339(3) ?
    N1 C2 . 1.345(3) ?
    C2 C3 . 1.372(3) ?
    C2 H2 . 0.9500 ?
    C3 C4 . 1.374(4) ?
    C3 H3 . 0.9500 ?
    C4 C5 . 1.387(3) ?
    C4 H4 . 0.9500 ?
    C5 C6 . 1.385(3) ?
    C5 H5 . 0.9500 ?
    C6 C7 . 1.500(3) ?
    C7 N12 . 1.338(3) ?
    C7 C8 . 1.388(3) ?
    C8 C9 . 1.385(3) ?
    C8 H8 . 0.9500 ?
    C9 C10 . 1.363(4) ?
    C9 H9 . 0.9500 ?
    C10 C11 . 1.386(3) ?
    C10 H10 . 0.9500 ?
    C11 N12 . 1.341(3) ?
    C11 H11 . 0.9500 ?
    N13 C18 . 1.342(2) ?
    N13 C14 . 1.343(3) ?
    C14 C15 . 1.376(3) ?
    C14 H14 . 0.9500 ?
    C15 C16 . 1.379(3) ?
    C15 H15 . 0.9500 ?
    C16 C17 . 1.381(3) ?
    C16 H16 . 0.9500 ?
    C17 C18 . 1.387(3) ?
    C17 H17 . 0.9500 ?
    C18 C19 . 1.497(3) ?
    C19 N24 . 1.338(3) ?
    C19 C20 . 1.381(3) ?
    C20 C21 . 1.387(3) ?
    C20 H20 . 0.9500 ?
    C21 C22 . 1.366(3) ?
    C21 H21 . 0.9500 ?
    C22 C23 . 1.381(3) ?
    C22 H22 . 0.9500 ?
    C23 N24 . 1.341(3) ?
    C23 H23 . 0.9500 ?
    N25 C26 . 1.153(3) ?
    C26 N27 . 1.296(3) ?
    N27 C28 . 1.320(3) ?
    C28 N29 . 1.147(3) ?
    N30 C31 . 1.159(3) ?
    C31 N32 . 1.296(3) ?
    N32 C33 . 1.311(3) ?
    C33 N34 . 1.137(3) ?
loop_
    _geom_angle_atom_site_label_1
    _geom_angle_atom_site_label_2
    _geom_angle_atom_site_label_3
    _geom_angle_site_symmetry_1
    _geom_angle_site_symmetry_3
    _geom_angle
    _geom_angle_publ_flag
    N25 Cd N30 . . 94.29(8) ?
    N25 Cd N12 . . 96.04(6) ?
    N30 Cd N12 . . 102.20(6) ?
    N25 Cd N24 . . 101.70(7) ?
    N30 Cd N24 . . 92.35(6) ?
    N12 Cd N24 . . 156.12(6) ?
    N25 Cd N13 . . 91.17(7) ?
    N30 Cd N13 . . 162.47(6) ?
    N12 Cd N13 . . 93.75(6) ?
    N24 Cd N13 . . 70.21(6) ?
    N25 Cd N1 . . 165.14(6) ?
    N30 Cd N1 . . 87.49(7) ?
    N12 Cd N1 . . 69.20(5) ?
    N24 Cd N1 . . 92.96(6) ?
    N13 Cd N1 . . 91.49(6) ?
    C6 N1 C2 . . 118.44(19) ?
    C6 N1 Cd . . 117.60(13) ?
    C2 N1 Cd . . 123.74(14) ?
    N1 C2 C3 . . 123.1(2) ?
    N1 C2 H2 . . 118.4 ?
    C3 C2 H2 . . 118.4 ?
    C2 C3 C4 . . 118.5(2) ?
    C2 C3 H3 . . 120.8 ?
    C4 C3 H3 . . 120.8 ?
    C3 C4 C5 . . 119.2(2) ?
    C3 C4 H4 . . 120.4 ?
    C5 C4 H4 . . 120.4 ?
    C6 C5 C4 . . 119.2(2) ?
    C6 C5 H5 . . 120.4 ?
    C4 C5 H5 . . 120.4 ?
    N1 C6 C5 . . 121.58(19) ?
    N1 C6 C7 . . 116.02(18) ?
    C5 C6 C7 . . 122.40(19) ?
    N12 C7 C8 . . 121.14(19) ?
    N12 C7 C6 . . 116.98(17) ?
    C8 C7 C6 . . 121.88(19) ?
    C9 C8 C7 . . 119.1(2) ?
    C9 C8 H8 . . 120.4 ?
    C7 C8 H8 . . 120.4 ?
    C10 C9 C8 . . 119.5(2) ?
    C10 C9 H9 . . 120.2 ?
    C8 C9 H9 . . 120.2 ?
    C9 C10 C11 . . 118.8(2) ?
    C9 C10 H10 . . 120.6 ?
    C11 C10 H10 . . 120.6 ?
    N12 C11 C10 . . 122.0(2) ?
    N12 C11 H11 . . 119.0 ?
    C10 C11 H11 . . 119.0 ?
    C7 N12 C11 . . 119.39(17) ?
    C7 N12 Cd . . 119.90(12) ?
    C11 N12 Cd . . 120.70(14) ?
    C18 N13 C14 . . 118.97(18) ?
    C18 N13 Cd . . 117.65(13) ?
    C14 N13 Cd . . 123.28(14) ?
    N13 C14 C15 . . 122.7(2) ?
    N13 C14 H14 . . 118.6 ?
    C15 C14 H14 . . 118.6 ?
    C14 C15 C16 . . 118.3(2) ?
    C14 C15 H15 . . 120.8 ?
    C16 C15 H15 . . 120.8 ?
    C17 C16 C15 . . 119.5(2) ?
    C17 C16 H16 . . 120.2 ?
    C15 C16 H16 . . 120.2 ?
    C16 C17 C18 . . 119.20(19) ?
    C16 C17 H17 . . 120.4 ?
    C18 C17 H17 . . 120.4 ?
    N13 C18 C17 . . 121.26(18) ?
    N13 C18 C19 . . 116.36(17) ?
    C17 C18 C19 . . 122.38(18) ?
    N24 C19 C20 . . 121.09(19) ?
    N24 C19 C18 . . 117.21(17) ?
    C20 C19 C18 . . 121.70(19) ?
    C19 C20 C21 . . 119.6(2) ?
    C19 C20 H20 . . 120.2 ?
    C21 C20 H20 . . 120.2 ?
    C22 C21 C20 . . 119.4(2) ?
    C22 C21 H21 . . 120.3 ?
    C20 C21 H21 . . 120.3 ?
    C21 C22 C23 . . 118.0(2) ?
    C21 C22 H22 . . 121.0 ?
    C23 C22 H22 . . 121.0 ?
    N24 C23 C22 . . 123.1(2) ?
    N24 C23 H23 . . 118.4 ?
    C22 C23 H23 . . 118.4 ?
    C19 N24 C23 . . 118.77(17) ?
    C19 N24 Cd . . 118.43(12) ?
    C23 N24 Cd . . 122.69(14) ?
    C26 N25 Cd . . 152.39(18) ?
    N25 C26 N27 . . 173.1(2) ?
    C26 N27 C28 . . 122.02(19) ?
    N29 C28 N27 . . 172.9(2) ?
    C31 N30 Cd . . 155.35(19) ?
    N30 C31 N32 . . 171.7(2) ?
    C31 N32 C33 . . 122.00(19) ?
    N34 C33 N32 . . 172.3(2) ?
data_global
_journal_date_recd_electronic     2012-10-01
_journal_date_accepted     2012-10-24
_journal_name_full     'Acta Crystallographica, Section E'
_journal_year     2012
_journal_volume     68
_journal_issue     11
_journal_page_first     m1428
_journal_page_last     m1428
_journal_paper_category     QM
_journal_paper_doi     10.1107/S1600536812044108
_journal_coeditor_code     LH5540
_publ_contact_author_name     'Zhi Lin'
_publ_contact_author_address
;
Department of chemistry, CICECO, University of Aveiro
Portugal 3810-193
;
_publ_contact_author_email     'zlin@ua.pt'
_publ_contact_author_fax     '351234370084'
_publ_contact_author_phone     '351234370368'
_publ_section_title
;\
Bis(2,2'-bipyridine-\k^2^<i>N</i>,<i>N</i>')bis(dicyanamido-\k<i>N</i>^1^)\
cadmium
;
loop_
    _publ_author_name
    _publ_author_footnote
    _publ_author_address
    'Mal, Dasarath' .
;
Department of chemistry, CICECO, University of Aveiro,
Portugal 3810-193
;
    'Sen, Rupam' .
;
Department of chemistry, CICECO, University of Aveiro,
Portugal 3810-193
;
    'Brandao, Paula' .
;
Department of chemistry, CICECO, University of Aveiro,
Portugal 3810-193
;
    'Lin, Zhi' .
;
Department of chemistry, CICECO, University of Aveiro,
Portugal 3810-193
;
