# Supplementary material for: Bis(2,2′-bipyridine-κ2 N,N′)bis­(dicyan­amido-κN 1)cadmium
Source: Acta Crystallogr Sect E Struct Rep Online. 2012 Oct 31;68(Pt 11):m1428. doi: 10.1107/S1600536812044108 (PMC3515162; doi:10.1107/S1600536812044108)
Supplement: Supplementary file 2 [file e-68-m1428-Isup2.hkl]

# 
# h,k,l, Fc-squared, Fo-squared, sigma(Fo-squared) and status flag 
# 
data_I
_shelx_title ' f in P2(1)/c  d=35mm    t=25s' 
_shelx_refln_list_code          4 
_shelx_F_calc_maximum      360.65 
_exptl_crystal_F_000      1112.00 
_reflns_d_resolution_high  0.7289 
 
loop_ 
 _symmetry_equiv_pos_as_xyz 
 'x, y, z' 
 '-x, y+1/2, -z+1/2' 
 '-x, -y, -z' 
 'x, -y-1/2, z-1/2' 
 
_cell_length_a     9.5586 
_cell_length_b    14.9260 
_cell_length_c    16.7007 
_cell_angle_alpha  90.000 
_cell_angle_beta  100.521 
_cell_angle_gamma  90.000 
 
_shelx_F_squared_multiplier     1.000 
 
loop_ 
 _refln_index_h 
 _refln_index_k 
 _refln_index_l 
 _refln_F_squared_calc 
 _refln_F_squared_meas 
 _refln_F_squared_sigma 
 _refln_observed_status 
   1   0   0    64996.05    62039.11    812.36 o 
   2   0   0       58.19       49.17      4.16 o 
   3   0   0     7069.10     6339.98     60.52 o 
   4   0   0    11369.34    11186.36    162.62 o 
   5   0   0     8407.02     8249.44    106.36 o 
   6   0   0     7133.73     6754.90     92.89 o 
   7   0   0     1326.48     1398.70     39.77 o 
   8   0   0     5419.62     5382.29    108.68 o 
   9   0   0     2347.13     2340.49     81.49 o 
  10   0   0     1169.23     1201.20     62.60 o 
  11   0   0      314.86      369.96     46.39 o 
  12   0   0       21.23       74.51     42.17 o 
   1   1   0       41.90       36.73      2.02 o 
   2   1   0     1413.82     1377.40     12.11 o 
   3   1   0     1289.85     1214.01     12.37 o 
   4   1   0     1452.14     1416.31     17.09 o 
   5   1   0     2386.20     2299.96     28.37 o 
   6   1   0     3081.36     3081.31     41.70 o 
   7   1   0     3720.96     3661.03     52.47 o 
   8   1   0     4346.63     4279.32     65.78 o 
   9   1   0     1529.82     1478.71     45.32 o 
  10   1   0     1733.69     1739.90     51.25 o 
  11   1   0     1480.67     1550.91     81.43 o 
  12   1   0      574.54      606.37     56.10 o 
   0   2   0    43193.30    42376.27    373.19 o 
   1   2   0    56044.26    55382.08    441.13 o 
   2   2   0    14148.69    14380.61    105.50 o 
   3   2   0    22364.31    22551.49    157.79 o 
   4   2   0      272.27      159.78      6.97 o 
   5   2   0     3085.79     2705.91     32.73 o 
   6   2   0     6464.01     6471.18     71.06 o 
   7   2   0     6387.67     6418.07     86.21 o 
   8   2   0     2242.75     2185.80     43.16 o 
   9   2   0      933.50      927.90     36.07 o 
  10   2   0      473.22      514.16     32.25 o 
  11   2   0      320.21      370.21     48.49 o 
  12   2   0       59.23       67.21     31.07 o 
   1   3   0     1894.79     1818.39     18.51 o 
   2   3   0     1131.92     1065.38     13.27 o 
   3   3   0     2519.36     2651.39     24.69 o 
   4   3   0     1859.48     1815.33     23.48 o 
   5   3   0     2182.45     2093.28     26.80 o 
   6   3   0     1402.12     1355.32     21.01 o 
   7   3   0      638.62      629.49     17.86 o 
   8   3   0     1310.24     1287.79     29.72 o 
   9   3   0     2216.95     2061.39     54.76 o 
  10   3   0      427.71      406.90     33.91 o 
  11   3   0      574.76      588.14     42.40 o 
  12   3   0      357.16      387.29     45.43 o 
   0   4   0     3885.57     4108.79     40.75 o 
   1   4   0       86.83      106.77      5.21 o 
   2   4   0     4269.55     4092.78     36.10 o 
   3   4   0     1063.91     1031.60     19.74 o 
   4   4   0      157.96      102.38      7.03 o 
   5   4   0     2335.41     2253.39     31.00 o 
   6   4   0     2058.15     2115.23     33.97 o 
   7   4   0      928.01      865.86     23.05 o 
   8   4   0      219.41      253.67     19.40 o 
   9   4   0      103.48      150.10     20.45 o 
  10   4   0      224.85      216.82     38.85 o 
  11   4   0       46.53       57.24     22.63 o 
  12   4   0       26.69       20.02     22.45 o 
   1   5   0     1011.10     1059.59     12.46 o 
   2   5   0      482.34      427.91      9.61 o 
   3   5   0      131.69      139.19      7.35 o 
   4   5   0      362.51      399.74     17.53 o 
   5   5   0       17.28       17.99      6.93 o 
   6   5   0      106.25      130.01     11.05 o 
   7   5   0      118.66       95.68     11.23 o 
   8   5   0      713.89      646.68     45.25 o 
   9   5   0        3.34       34.35     15.97 o 
  10   5   0       11.67        7.66     17.07 o 
  11   5   0       44.26       39.03     22.40 o 
  12   5   0       23.18        4.84     23.07 o 
   0   6   0       40.34       58.75      6.02 o 
   1   6   0     1515.19     1540.74     17.10 o 
   2   6   0     1160.68     1145.22     16.33 o 
   3   6   0     1239.11     1252.61     20.00 o 
   4   6   0     1745.60     1870.75     23.04 o 
   5   6   0      748.32      730.68     20.37 o 
   6   6   0      428.84      431.32     18.45 o 
   7   6   0        0.24       -8.43      8.43 o 
   8   6   0      173.01      171.37     19.53 o 
   9   6   0      597.89      552.01     31.89 o 
  10   6   0       15.79       22.35     16.98 o 
  11   6   0        2.85        2.03     20.05 o 
  12   6   0        0.53        9.13     22.57 o 
   1   7   0       62.45       75.63      5.81 o 
   2   7   0      810.42      838.34     14.21 o 
   3   7   0      262.48      295.56     15.52 o 
   4   7   0     1175.36     1169.84     17.56 o 
   5   7   0      100.42      131.25      9.45 o 
   6   7   0      137.09      154.38     10.98 o 
   7   7   0      489.68      451.64     17.45 o 
   8   7   0      232.50      231.67     19.07 o 
   9   7   0      777.27      765.48     36.25 o 
  10   7   0     1437.45     1331.92     46.29 o 
  11   7   0      325.23      334.32     45.33 o 
  12   7   0      194.33      269.61     60.45 o 
   0   8   0    12608.60    12521.28    148.98 o 
   1   8   0     4649.66     4583.01     44.67 o 
   2   8   0     6789.22     6729.96     64.75 o 
   3   8   0     4572.42     4610.89     59.70 o 
   4   8   0     3729.07     3499.05     48.86 o 
   5   8   0      290.34      275.02     11.85 o 
   6   8   0     1587.49     1619.47     28.61 o 
   7   8   0      273.07      308.47     15.39 o 
   8   8   0     1362.84     1312.50     35.97 o 
   9   8   0      222.63      181.64     25.97 o 
  10   8   0      181.33      204.90     21.90 o 
  11   8   0      224.79      189.30     34.88 o 
   1   9   0      223.88      203.14      9.80 o 
   2   9   0      613.48      613.14     15.51 o 
   3   9   0      718.04      706.22     19.88 o 
   4   9   0     1076.49     1039.77     28.47 o 
   5   9   0     1107.61     1016.16     22.58 o 
   6   9   0      768.52      779.18     21.25 o 
   7   9   0     1669.69     1620.35     53.77 o 
   8   9   0     1073.66     1028.43     43.22 o 
   9   9   0     1226.50     1279.06     57.55 o 
  10   9   0     2270.36     2360.91     82.68 o 
  11   9   0      817.85      701.75     60.04 o 
   0  10   0     7465.78     7194.93    106.65 o 
   1  10   0    10506.63    10114.18     94.67 o 
   2  10   0     5656.14     5606.59     61.47 o 
   3  10   0     7458.55     7380.17     77.01 o 
   4  10   0     1749.17     1725.98     33.35 o 
   5  10   0     1652.24     1559.04     41.91 o 
   6  10   0     1492.43     1427.11     45.48 o 
   7  10   0     3333.10     3273.89     74.08 o 
   8  10   0     1047.05      946.42     42.14 o 
   9  10   0      755.87      798.44     53.00 o 
  10  10   0      132.22      124.40     30.69 o 
  11  10   0      165.93      199.07     44.86 o 
   1  11   0       66.76       61.22      8.85 o 
   2  11   0       93.26      106.39     10.04 o 
   3  11   0     1101.65     1138.80     22.17 o 
   4  11   0     4703.80     4643.39     59.54 o 
   5  11   0     1667.17     1617.40     29.87 o 
   6  11   0      153.04      173.37     22.30 o 
   7  11   0     1282.91     1239.69     45.47 o 
   8  11   0      662.00      670.86     39.61 o 
   9  11   0      356.09      409.66     41.05 o 
  10  11   0      396.29      422.11     44.34 o 
   0  12   0     2925.06     2792.83     63.92 o 
   1  12   0     5395.18     5495.16     68.26 o 
   2  12   0     5920.13     5809.71     65.93 o 
   3  12   0     1978.26     1984.09     30.93 o 
   4  12   0     3572.46     3385.43     48.67 o 
   5  12   0     2378.69     2425.62     45.16 o 
   6  12   0     2566.29     2600.15     52.48 o 
   7  12   0      778.94      719.70     53.96 o 
   8  12   0      726.17      681.23     41.17 o 
   9  12   0      567.15      605.91     49.71 o 
  10  12   0      632.15      721.87     77.37 o 
   1  13   0        6.33       10.30      9.04 o 
   2  13   0       61.39       71.88     10.10 o 
   3  13   0       41.15       29.32      8.62 o 
   4  13   0      732.09      732.13     25.36 o 
   5  13   0      713.52      774.19     25.74 o 
   6  13   0      330.43      330.43     22.63 o 
   7  13   0       72.15       74.39     21.02 o 
   8  13   0       36.73       12.85     29.62 o 
   9  13   0      165.14      186.37     35.10 o 
   0  14   0      557.51      569.90     28.61 o 
   1  14   0     1504.70     1505.61     29.11 o 
   2  14   0     1276.77     1287.53     26.72 o 
   3  14   0      727.48      758.42     22.54 o 
   4  14   0     1988.84     1965.48     40.78 o 
   5  14   0      795.76      811.07     37.08 o 
   6  14   0      266.60      277.82     28.27 o 
   7  14   0      588.56      580.06     41.19 o 
   8  14   0      122.99      118.35     29.97 o 
   9  14   0      280.73      340.05     40.53 o 
   1  15   0       57.68       58.06     11.17 o 
   2  15   0       46.82       42.83     11.83 o 
   3  15   0      158.67      168.98     13.64 o 
   4  15   0       28.23       24.11     12.65 o 
   5  15   0       59.71       48.82     14.72 o 
   6  15   0        0.94      -20.79     20.79 o 
   7  15   0       38.18       16.40     24.74 o 
   8  15   0       30.18       -4.77     53.81 o 
   0  16   0       34.66        8.29     17.71 o 
   1  16   0       36.27       13.83     11.51 o 
   2  16   0      150.57      169.35     15.41 o 
   3  16   0        1.29      -11.35     11.35 o 
   4  16   0      123.23      118.67     15.90 o 
   5  16   0       62.61       92.72     26.48 o 
   6  16   0        2.16        8.82     23.96 o 
   7  16   0        5.87       -0.79     24.56 o 
   8  16   0       17.39       37.40     32.76 o 
   1  17   0        0.94       -2.91     12.85 o 
   2  17   0      259.16      282.61     18.45 o 
   3  17   0      184.41      195.63     20.47 o 
   4  17   0        4.06        1.39     17.49 o 
   5  17   0       27.24       20.06     24.97 o 
   6  17   0        8.08        9.25     25.07 o 
   7  17   0        2.65      -15.46     29.82 o 
   0  18   0      472.37      482.89     37.02 o 
   1  18   0      197.82      185.37     19.07 o 
   2  18   0       78.03       94.70     17.20 o 
   3  18   0      425.32      461.66     30.93 o 
   4  18   0      121.52       61.67     29.53 o 
   5  18   0      607.31      631.59     48.86 o 
   6  18   0      211.75      179.44     41.03 o 
   1  19   0      101.36      114.99     21.56 o 
   2  19   0      275.90      273.21     28.06 o 
   3  19   0       94.35      128.47     38.73 o 
   4  19   0        0.35       10.58     33.62 o 
   0  20   0      382.08      438.75     56.23 o 
   1  20   0      216.57      235.36     31.80 o 
   2  20   0      355.80      421.48     59.75 o 
 -12   1   1      197.83      253.23     40.25 o 
 -11   1   1       23.75       48.89     21.88 o 
 -10   1   1       43.08       47.69     17.51 o 
  -9   1   1      204.74      215.50     19.43 o 
  -8   1   1      169.52      194.57     21.67 o 
  -7   1   1     1963.76     1982.68     30.77 o 
  -6   1   1     2676.66     2728.88     30.15 o 
  -5   1   1      190.73      156.87      6.90 o 
  -4   1   1     1336.40     1517.34     17.05 o 
  -3   1   1      500.51      454.67      8.39 o 
  -2   1   1      861.04      798.19      9.26 o 
  -1   1   1       20.48       46.78      1.91 o 
   0   1   1      811.36      969.71     19.49 o 
   1   1   1      533.95      558.83      8.03 o 
   2   1   1     3814.42     3693.67     32.46 o 
   3   1   1        4.75        6.99      3.17 o 
   4   1   1     2778.62     2942.91     33.56 o 
   5   1   1      691.07      717.80     15.54 o 
   6   1   1       51.61       47.74      7.80 o 
   7   1   1       11.23       25.79     11.21 o 
   8   1   1      237.57      254.05     23.66 o 
   9   1   1      137.20      149.39     20.62 o 
  10   1   1       43.20       45.00     18.40 o 
  11   1   1       43.62       48.69     27.05 o 
  12   1   1        8.68      -26.22     26.22 o 
 -12   2   1       37.22       49.01     29.62 o 
 -11   2   1      259.12      207.08     29.14 o 
 -10   2   1       26.87       31.18     15.33 o 
  -9   2   1        0.30       -8.82     12.14 o 
  -8   2   1       13.12       29.56     10.56 o 
  -7   2   1        2.05       -3.37      8.42 o 
  -6   2   1      477.02      490.01     13.77 o 
  -5   2   1      532.02      669.17     12.77 o 
  -4   2   1      603.21      701.45     11.50 o 
  -3   2   1       24.62       30.87      3.60 o 
  -2   2   1      177.22      162.04      5.92 o 
  -1   2   1     1571.98     1570.27     18.01 o 
   0   2   1      441.84      481.52      6.48 o 
   1   2   1     2230.74     2332.88     23.16 o 
   2   2   1     6684.39     6297.15     49.01 o 
   3   2   1     3014.07     2897.18     27.03 o 
   4   2   1     5344.55     5282.24     52.55 o 
   5   2   1    11555.49    11630.76    106.81 o 
   6   2   1     6044.89     6057.29     63.20 o 
   7   2   1     4230.34     4012.29     53.02 o 
   8   2   1     1400.34     1404.59     37.58 o 
   9   2   1       55.48       73.66     20.98 o 
  10   2   1      196.30      232.02     28.94 o 
  11   2   1      863.84      836.80     50.37 o 
  12   2   1      344.47      361.56     65.37 o 
 -12   3   1      290.52      316.19     41.82 o 
 -11   3   1     1081.97     1187.08     51.41 o 
 -10   3   1      678.38      782.64     38.31 o 
  -9   3   1       83.02      103.57     16.44 o 
  -8   3   1     2429.14     2360.60     41.26 o 
  -7   3   1     6473.76     6257.38     68.70 o 
  -6   3   1     6405.75     6431.68     60.89 o 
  -5   3   1     3492.45     3199.39     34.28 o 
  -4   3   1     7916.31     7568.77     63.10 o 
  -3   3   1     9976.81     9855.74     78.89 o 
  -2   3   1     6944.84     7261.96     65.16 o 
  -1   3   1      102.76       79.07      3.21 o 
   0   3   1     2722.45     2611.47     22.65 o 
   1   3   1    23738.00    24080.08    227.36 o 
   2   3   1     1036.42     1098.16     13.62 o 
   3   3   1     6114.97     6095.95     55.34 o 
   4   3   1     3606.97     3763.29     40.20 o 
   5   3   1     1765.12     1832.89     25.42 o 
   6   3   1      483.88      477.84     15.36 o 
   7   3   1       51.02       60.02      9.28 o 
   8   3   1        4.70       -6.27      9.65 o 
   9   3   1        6.36      -16.49     16.49 o 
  10   3   1       58.74       76.14     22.95 o 
  11   3   1       27.13       18.86     22.26 o 
  12   3   1      125.77      110.73     28.34 o 
 -12   4   1      342.50      416.08     38.29 o 
 -11   4   1       33.77       52.84     22.13 o 
 -10   4   1      729.02      670.34     36.11 o 
  -9   4   1      126.98      102.12     18.85 o 
  -8   4   1        5.43       -4.64     10.85 o 
  -7   4   1       25.03        8.33      9.65 o 
  -6   4   1       87.55      110.43      9.41 o 
  -5   4   1      193.42      186.93      9.33 o 
  -4   4   1       20.25        7.96      4.17 o 
  -3   4   1     7821.54     7928.00     71.57 o 
  -2   4   1     4225.13     4061.67     40.12 o 
  -1   4   1     2119.05     2151.16     20.42 o 
   0   4   1    10015.53     9815.08     73.26 o 
   1   4   1     1942.05     2206.43     23.46 o 
   2   4   1     2880.80     2788.88     26.48 o 
   3   4   1    25491.33    25605.35    217.61 o 
   4   4   1    12522.45    12458.04    119.03 o 
   5   4   1     8875.53     8728.83     88.97 o 
   6   4   1     7988.60     7957.32     89.86 o 
   7   4   1     4415.37     4432.21     58.98 o 
   8   4   1     4834.87     4759.50     81.52 o 
   9   4   1     2087.35     2058.10     71.25 o 
  10   4   1     1055.64     1138.28     49.93 o 
  11   4   1     1148.49     1235.89     71.85 o 
  12   4   1      609.86      686.95     55.22 o 
 -12   5   1      537.98      530.33     40.49 o 
 -11   5   1     1396.72     1383.23     48.68 o 
 -10   5   1     2649.86     2787.47     66.65 o 
  -9   5   1      442.01      510.51     42.61 o 
  -8   5   1     1063.92     1135.67     32.70 o 
  -7   5   1     8198.36     8004.61     98.71 o 
  -6   5   1     8545.36     8509.47     93.86 o 
  -5   5   1    16622.16    16921.24    139.31 o 
  -4   5   1    21535.91    21669.45    174.24 o 
  -3   5   1    12968.88    12616.60    117.40 o 
  -2   5   1    17438.36    17138.54    146.29 o 
  -1   5   1    10900.49    10656.54     77.03 o 
   0   5   1     4444.23     4392.57     34.63 o 
   1   5   1     4160.83     3770.82     33.75 o 
   2   5   1    12422.30    12407.76    108.46 o 
   3   5   1     9539.31     9487.14     90.99 o 
   4   5   1     7355.08     7589.72     77.36 o 
   5   5   1      369.23      322.23     16.87 o 
   6   5   1       76.28       73.28     10.44 o 
   7   5   1      748.97      727.27     24.62 o 
   8   5   1        3.45        5.75     12.78 o 
   9   5   1      139.84      138.48     21.43 o 
  10   5   1        2.60       -8.56     17.69 o 
  11   5   1       98.07       97.57     25.17 o 
  12   5   1      126.35      116.50     29.66 o 
 -12   6   1       73.80       32.58     33.75 o 
 -11   6   1      384.59      422.13     31.27 o 
 -10   6   1       35.26       35.36     17.31 o 
  -9   6   1      316.48      362.61     26.09 o 
  -8   6   1       60.85       44.28     15.01 o 
  -7   6   1        0.47        4.76      8.17 o 
  -6   6   1      330.58      336.03     12.56 o 
  -5   6   1       18.69       18.63      6.17 o 
  -4   6   1     1587.55     1636.50     22.18 o 
  -3   6   1     5746.62     5779.41     60.06 o 
  -2   6   1     3277.90     3313.64     31.96 o 
  -1   6   1     1726.19     1626.17     21.43 o 
   0   6   1     6835.58     6696.25     53.22 o 
   1   6   1    12737.66    12739.60    105.11 o 
   2   6   1     5500.84     5308.10     68.54 o 
   3   6   1     8130.86     8145.95     86.31 o 
   4   6   1     9394.82     9310.76     98.88 o 
   5   6   1     7147.80     7193.92     81.20 o 
   6   6   1     5889.58     5760.90     74.22 o 
   7   6   1     4227.04     4143.63     56.55 o 
   8   6   1     2659.66     2564.52     56.47 o 
   9   6   1     1765.54     1733.45     52.96 o 
  10   6   1     1155.21     1062.48     50.82 o 
  11   6   1     1100.38     1155.91     55.77 o 
  12   6   1      625.73      616.20     60.52 o 
 -12   7   1      455.66      428.06     54.64 o 
 -11   7   1      542.93      582.96     46.89 o 
 -10   7   1     1096.46     1179.98     46.87 o 
  -9   7   1     2550.45     2540.36     58.99 o 
  -8   7   1     3470.96     3468.86     84.98 o 
  -7   7   1     3059.32     3056.62     42.76 o 
  -6   7   1     6788.01     6729.83     76.03 o 
  -5   7   1     9937.21     9897.78    114.73 o 
  -4   7   1    11775.90    11440.76    132.14 o 
  -3   7   1     7891.53     7817.84     85.18 o 
  -2   7   1     3983.28     3960.19     35.19 o 
  -1   7   1     7682.75     7667.43     64.18 o 
   0   7   1    17078.23    17344.12    134.39 o 
   1   7   1     9966.30    10299.64     83.49 o 
   2   7   1     2115.92     2081.80     28.18 o 
   3   7   1     2437.21     2388.67     36.16 o 
   4   7   1     3442.56     3373.12     48.46 o 
   5   7   1     2073.78     2026.25     32.39 o 
   6   7   1      908.39      965.67     23.31 o 
   7   7   1       95.50       94.21     12.75 o 
   8   7   1      261.11      209.53     18.89 o 
   9   7   1       29.64       10.34     26.24 o 
  10   7   1       62.89       58.72     23.27 o 
  11   7   1       84.97       88.87     45.47 o 
 -11   8   1      246.65      255.20     36.02 o 
 -10   8   1      469.40      374.81     52.14 o 
  -9   8   1        0.13      -24.26     24.26 o 
  -8   8   1       50.78       64.79     31.17 o 
  -7   8   1       39.37       26.61      9.67 o 
  -6   8   1      614.55      582.88     21.04 o 
  -5   8   1      151.11      160.76     15.96 o 
  -4   8   1       47.32       33.51      8.46 o 
  -3   8   1     1624.08     1622.72     24.45 o 
  -2   8   1     3252.36     3299.62     37.27 o 
  -1   8   1     3554.63     3575.25     35.08 o 
   0   8   1     2269.11     2173.31     24.37 o 
   1   8   1     1930.90     1906.97     23.74 o 
   2   8   1     2777.47     2774.65     34.91 o 
   3   8   1     3421.89     3389.17     47.63 o 
   4   8   1     3506.50     3518.90     45.77 o 
   5   8   1     3736.35     3764.48     49.66 o 
   6   8   1     1245.71     1256.54     29.54 o 
   7   8   1     3236.81     3174.32     70.00 o 
   8   8   1     3307.71     3361.98     62.83 o 
   9   8   1      316.59      296.32     22.38 o 
  10   8   1       98.26       89.15     27.36 o 
  11   8   1      301.33      325.14     49.67 o 
 -11   9   1      212.68      218.46     46.25 o 
 -10   9   1      510.18      455.00     58.87 o 
  -9   9   1      910.09      973.80     55.88 o 
  -8   9   1      750.76      744.23     47.11 o 
  -7   9   1      874.07      874.42     37.82 o 
  -6   9   1     1184.43     1113.99     24.95 o 
  -5   9   1     2047.40     1952.23     33.38 o 
  -4   9   1      499.71      498.59     31.37 o 
  -3   9   1      753.07      720.95     16.74 o 
  -2   9   1     1149.29     1168.34     19.40 o 
  -1   9   1     5192.02     5169.36     50.33 o 
   0   9   1    11582.43    12356.90    105.61 o 
   1   9   1     1970.97     2013.24     27.10 o 
   2   9   1      481.47      428.82     15.20 o 
   3   9   1     1680.76     1630.40     30.94 o 
   4   9   1       46.12       34.56     10.50 o 
   5   9   1      168.70      200.65     12.88 o 
   6   9   1      273.06      289.52     13.80 o 
   7   9   1      358.21      314.73     19.98 o 
   8   9   1        9.85       -1.88     12.50 o 
   9   9   1       23.77       17.21     13.85 o 
  10   9   1        7.76      -26.17     35.99 o 
  11   9   1       15.93      -27.62     27.62 o 
 -11  10   1      178.12      149.61     34.22 o 
 -10  10   1       52.84       53.62     26.39 o 
  -9  10   1      105.39      105.32     27.01 o 
  -8  10   1        6.74        1.63     24.90 o 
  -7  10   1       66.70       66.22     18.89 o 
  -6  10   1       14.21       18.10      8.64 o 
  -5  10   1      310.56      318.55     12.54 o 
  -4  10   1      209.14      222.25     12.22 o 
  -3  10   1      308.84      289.11     13.41 o 
  -2  10   1     1385.11     1395.02     23.64 o 
  -1  10   1      160.34      151.57      9.67 o 
   0  10   1       13.20        7.97      6.89 o 
   1  10   1      664.24      700.13     16.79 o 
   2  10   1        2.48       -3.92      7.34 o 
   3  10   1        5.60        6.60      7.76 o 
   4  10   1     1199.28     1155.55     26.46 o 
   5  10   1      365.85      386.44     16.84 o 
   6  10   1     1104.69     1091.06     29.13 o 
   7  10   1      398.98      392.29     24.17 o 
   8  10   1        6.52       11.37     11.49 o 
   9  10   1      250.32      281.38     29.21 o 
  10  10   1      196.75      188.01     32.83 o 
  11  10   1       20.21       41.43     33.62 o 
 -10  11   1        3.39      -24.17     24.17 o 
  -9  11   1       52.76       30.10     43.60 o 
  -8  11   1       36.47       35.36     22.68 o 
  -7  11   1        2.05      -13.18     15.69 o 
  -6  11   1       31.95       40.06      7.76 o 
  -5  11   1      529.69      494.31     23.56 o 
  -4  11   1      130.34      143.75     20.93 o 
  -3  11   1       41.69       32.34      9.18 o 
  -2  11   1       67.93       76.46      9.26 o 
  -1  11   1      112.10      150.35     10.47 o 
   0  11   1      212.12      214.12     11.53 o 
   1  11   1      153.80      172.46     10.98 o 
   2  11   1      218.67      214.34     12.36 o 
   3  11   1        0.00       -6.11      7.86 o 
   4  11   1      637.23      648.15     24.37 o 
   5  11   1     1566.55     1505.75     25.45 o 
   6  11   1        2.92       -1.72     15.57 o 
   7  11   1       48.12       65.70     23.24 o 
   8  11   1       33.88        7.19     17.66 o 
   9  11   1        5.43        4.57     19.53 o 
  10  11   1      159.98      222.39     35.80 o 
 -10  12   1        0.39      -24.08     24.08 o 
  -9  12   1        2.65       -9.33     23.74 o 
  -8  12   1        1.82       -3.01     20.76 o 
  -7  12   1       87.64       73.94     25.16 o 
  -6  12   1       26.77       17.53     14.41 o 
  -5  12   1       81.22       69.16     14.41 o 
  -4  12   1       34.24       29.42     10.56 o 
  -3  12   1       22.13       23.45      9.36 o 
  -2  12   1        0.71       11.36      8.51 o 
  -1  12   1      508.99      525.33     18.01 o 
   0  12   1       24.72       20.74      9.86 o 
   1  12   1       56.30       61.18      9.48 o 
   2  12   1      416.74      417.49     16.55 o 
   3  12   1       92.92       85.83     11.08 o 
   4  12   1        8.47        8.86     10.52 o 
   5  12   1      205.51      219.76     12.78 o 
   6  12   1      564.16      544.10     34.24 o 
   7  12   1      213.66      183.65     24.73 o 
   8  12   1      143.78      171.64     31.04 o 
   9  12   1       23.14       19.30     23.85 o 
  10  12   1       10.60        9.93     25.08 o 
 -10  13   1      221.69      236.16     38.50 o 
  -9  13   1      149.44      184.49     32.92 o 
  -8  13   1      359.77      384.84     39.41 o 
  -7  13   1      887.57      961.06     47.39 o 
  -6  13   1      884.90      916.19     48.09 o 
  -5  13   1      566.24      570.21     26.33 o 
  -4  13   1     1011.35     1028.00     28.03 o 
  -3  13   1      163.34      174.95     14.90 o 
  -2  13   1      758.95      789.76     21.10 o 
  -1  13   1     1747.00     1833.83     39.32 o 
   0  13   1     1011.10     1024.88     23.93 o 
   1  13   1     1536.10     1574.94     29.10 o 
   2  13   1      989.58      961.71     22.88 o 
   3  13   1      727.07      713.48     22.91 o 
   4  13   1      885.79      867.51     27.82 o 
   5  13   1        1.79       -0.51     13.20 o 
   6  13   1       12.66        6.33     13.04 o 
   7  13   1        0.27       11.80     14.99 o 
   8  13   1        4.53        7.82     19.00 o 
   9  13   1       74.04       72.61     29.35 o 
  -9  14   1       46.90       67.09     29.07 o 
  -8  14   1        5.95       -5.92     23.45 o 
  -7  14   1       56.83       44.04     21.50 o 
  -6  14   1       88.16       94.13     21.10 o 
  -5  14   1       19.29       18.98     10.04 o 
  -4  14   1      655.71      612.35     24.25 o 
  -3  14   1      502.89      480.66     22.62 o 
  -2  14   1      215.98      243.63     15.39 o 
  -1  14   1      171.34      185.22     13.88 o 
   0  14   1     1516.17     1513.25     29.32 o 
   1  14   1      820.79      767.15     21.86 o 
   2  14   1      522.16      550.93     19.61 o 
   3  14   1     1401.28     1403.39     36.70 o 
   4  14   1     1214.12     1283.44     27.90 o 
   5  14   1     2001.20     1966.78     46.62 o 
   6  14   1     1073.73     1023.67     34.36 o 
   7  14   1      410.96      393.33     33.94 o 
   8  14   1      731.23      711.76     53.90 o 
   9  14   1      657.15      686.41     81.42 o 
  -8  15   1      762.48      882.92     79.83 o 
  -7  15   1     1203.82     1345.93     63.97 o 
  -6  15   1     1184.24     1212.15     58.81 o 
  -5  15   1     2060.95     2149.18     52.06 o 
  -4  15   1      869.32      913.15     35.52 o 
  -3  15   1      454.13      451.49     23.26 o 
  -2  15   1     1317.30     1354.63     32.25 o 
  -1  15   1     1114.27     1118.49     37.11 o 
   0  15   1      805.62      823.30     23.44 o 
   1  15   1     1125.11     1179.32     28.56 o 
   2  15   1     1603.16     1594.44     33.82 o 
   3  15   1      879.35      855.15     25.70 o 
   4  15   1       92.78       90.08     16.76 o 
   5  15   1        8.90       39.70     14.55 o 
   6  15   1       98.98      108.67     46.62 o 
   7  15   1        3.44      -21.23     21.23 o 
   8  15   1       66.16       26.82     27.00 o 
  -8  16   1      115.33      183.53     42.60 o 
  -7  16   1        5.29      -21.76     23.73 o 
  -6  16   1       45.57       61.56     26.82 o 
  -5  16   1        3.88       50.30     22.31 o 
  -4  16   1       16.83       31.57     12.54 o 
  -3  16   1      744.82      787.05     52.05 o 
  -2  16   1      624.44      635.66     26.77 o 
  -1  16   1      722.57      749.23     26.50 o 
   0  16   1      511.13      490.10     22.15 o 
   1  16   1     1666.44     1725.87     36.23 o 
   2  16   1     2921.48     2958.24     48.98 o 
   3  16   1     1544.31     1596.41     34.16 o 
   4  16   1      962.43     1035.77     36.78 o 
   5  16   1      722.58      768.32     62.92 o 
   6  16   1      675.21      712.07     74.73 o 
   7  16   1     1009.12     1015.59     61.40 o 
  -7  17   1     1014.76     1037.29     75.37 o 
  -6  17   1     1299.14     1406.87     76.94 o 
  -5  17   1      691.61      727.36     50.83 o 
  -4  17   1      803.10      807.63     47.08 o 
  -3  17   1      901.68     1037.17     33.26 o 
  -2  17   1      684.61      770.83     30.92 o 
  -1  17   1     1511.12     1586.20     38.52 o 
   0  17   1     1040.40     1083.00     33.71 o 
   1  17   1      450.45      511.85     25.70 o 
   2  17   1      447.86      465.73     24.26 o 
   3  17   1      483.07      586.11     25.36 o 
   4  17   1       64.46       74.87     29.62 o 
   5  17   1       43.58       31.70     32.65 o 
   6  17   1        2.60      -23.06     23.06 o 
   7  17   1        0.63      -15.46     30.36 o 
  -6  18   1       31.88      -25.47     32.33 o 
  -5  18   1      278.92      251.97     36.30 o 
  -4  18   1      247.72      284.06     40.11 o 
  -3  18   1        5.29        0.43     21.52 o 
  -2  18   1      382.65      360.71     29.42 o 
  -1  18   1      601.89      641.41     27.94 o 
   0  18   1      572.75      583.52     27.78 o 
   1  18   1      800.36      764.35     38.34 o 
   2  18   1      647.59      736.08     33.57 o 
   3  18   1      319.82      307.95     32.36 o 
   4  18   1      450.82      438.67     52.66 o 
   5  18   1      491.00      533.93     49.10 o 
  -4  19   1      334.80      370.86     51.66 o 
  -3  19   1      271.96      310.69     36.75 o 
  -2  19   1      315.75      302.24     29.05 o 
  -1  19   1      470.81      464.55     38.25 o 
   0  19   1      814.61      873.41     40.52 o 
   1  19   1      332.69      396.45     29.51 o 
   2  19   1      167.24      222.67     52.81 o 
   3  19   1       97.14       59.93     34.75 o 
   4  19   1       92.88       47.80     37.19 o 
  -2  20   1      160.73      128.19     39.43 o 
  -1  20   1       52.33       31.50     24.74 o 
   0  20   1       14.09       22.01     23.35 o 
   1  20   1      109.05      125.63     22.99 o 
   2  20   1      159.19      128.11     67.48 o 
 -13   0   2     1360.39     1407.17    105.43 o 
 -12   0   2     1988.58     2055.23    122.30 o 
 -11   0   2     1269.73     1210.37     88.56 o 
 -10   0   2     3369.50     3642.23    108.84 o 
  -9   0   2     1136.89     1203.16     61.26 o 
  -8   0   2     4964.15     4937.52     98.68 o 
  -7   0   2     8015.54     7918.17     95.31 o 
  -6   0   2     5692.91     5561.22     69.24 o 
  -5   0   2     3905.01     3920.82     59.01 o 
  -4   0   2     3863.20     3851.71     61.21 o 
  -3   0   2     5898.72     5675.13     71.46 o 
  -2   0   2     8442.12     8690.07     91.92 o 
  -1   0   2      875.42      962.68     17.57 o 
   0   0   2     1662.72     1771.24     27.05 o 
   1   0   2       74.23       61.01      8.63 o 
   2   0   2      283.51      326.31     30.39 o 
   3   0   2      235.36      208.16     11.94 o 
   4   0   2      560.43      575.85     19.45 o 
   5   0   2      286.99      259.17     16.22 o 
   6   0   2     1582.97     1446.11     38.87 o 
   7   0   2     1685.67     1758.44     62.00 o 
   8   0   2     2885.60     2665.21     87.93 o 
   9   0   2     1198.32     1136.37     59.14 o 
  10   0   2      908.25     1028.45     87.86 o 
  11   0   2      615.99      539.81     75.91 o 
  12   0   2      744.21      601.67     82.94 o 
 -13   1   2       53.47       72.34     31.30 o 
 -12   1   2       73.99       91.51     30.77 o 
 -11   1   2      125.25      137.00     25.67 o 
 -10   1   2      552.01      590.77     32.23 o 
  -9   1   2      278.96      303.10     21.57 o 
  -8   1   2     2191.93     2187.80     31.28 o 
  -7   1   2     4769.18     4666.68     45.97 o 
  -6   1   2     6642.92     6793.68     57.59 o 
  -5   1   2    14845.21    15216.20    115.14 o 
  -4   1   2    19760.64    19953.59    154.04 o 
  -3   1   2     4966.54     4883.04     37.96 o 
  -2   1   2    45449.97    45918.59    384.51 o 
  -1   1   2    14674.55    15423.51    170.21 o 
   0   1   2    16933.48    18953.15    273.79 o 
   1   1   2    38098.77    38911.79    432.90 o 
   2   1   2     9996.60    10075.29     89.65 o 
   3   1   2    10954.14    10228.58    108.01 o 
   4   1   2    10780.31    10490.39     89.59 o 
   5   1   2      682.18      545.17     17.15 o 
   6   1   2     5290.30     4958.67     61.79 o 
   7   1   2     8525.11     8425.97    104.34 o 
   8   1   2     4700.03     4655.00     88.19 o 
   9   1   2     1054.28     1097.22     41.29 o 
  10   1   2      253.16      240.18     30.29 o 
  11   1   2      374.28      432.02     39.07 o 
  12   1   2      262.04      235.28     42.17 o 
 -12   2   2      675.76      562.31     68.88 o 
 -11   2   2     1749.59     1752.38     60.96 o 
 -10   2   2     1718.03     1661.18     44.31 o 
  -9   2   2     1315.93     1317.28     37.21 o 
  -8   2   2     1196.51     1192.36     25.18 o 
  -7   2   2     3235.41     3172.55     34.48 o 
  -6   2   2     4260.16     4231.21     40.90 o 
  -5   2   2     7476.19     7469.47     64.32 o 
  -4   2   2     5025.25     4905.22     41.29 o 
  -3   2   2      597.53      611.46     11.23 o 
  -2   2   2      263.78      268.61      7.74 o 
  -1   2   2      108.48       84.72      4.25 o 
   0   2   2      155.33      152.25      6.45 o 
   1   2   2        0.55       -4.08      4.08 o 
   2   2   2      399.41      363.66      9.16 o 
   3   2   2        8.15       10.18      4.33 o 
   4   2   2      273.70      247.79      9.72 o 
   5   2   2        1.66        9.81      6.13 o 
   6   2   2      397.84      414.61     16.70 o 
   7   2   2     2174.96     2133.95     55.43 o 
   8   2   2     1110.34     1045.77     31.67 o 
   9   2   2     1530.96     1547.95     60.59 o 
  10   2   2      434.76      453.67     46.63 o 
  11   2   2      793.16      887.92     53.20 o 
  12   2   2      433.71      438.39     66.77 o 
 -12   3   2       12.89       45.35     28.62 o 
 -11   3   2       57.93       57.45     19.47 o 
 -10   3   2      301.11      296.15     26.80 o 
  -9   3   2      749.26      733.26     29.59 o 
  -8   3   2      101.17      101.21     10.74 o 
  -7   3   2     1219.77     1222.36     24.11 o 
  -6   3   2      421.05      429.99     11.21 o 
  -5   3   2     7851.19     7800.67     69.63 o 
  -4   3   2     4103.53     3998.88     36.74 o 
  -3   3   2    15013.30    15087.70    116.26 o 
  -2   3   2     1451.46     1223.45     19.34 o 
  -1   3   2     1246.42     1263.74     13.52 o 
   0   3   2    15383.26    15627.20    139.23 o 
   1   3   2   130069.76   131211.42   1817.98 o 
   2   3   2     8584.42     8915.96     75.73 o 
   3   3   2    12292.19    12644.92    110.55 o 
   4   3   2     5246.31     5190.80     52.91 o 
   5   3   2     2258.25     2064.47     28.34 o 
   6   3   2      649.86      617.01     17.85 o 
   7   3   2     2073.52     2023.98     34.95 o 
   8   3   2     1388.25     1370.77     31.12 o 
   9   3   2      748.61      778.44     43.06 o 
  10   3   2      287.94      304.09     32.41 o 
  11   3   2      487.35      447.17     55.03 o 
  12   3   2       64.71       77.46     45.69 o 
 -12   4   2      379.52      374.19     36.67 o 
 -11   4   2      457.62      407.95     31.15 o 
 -10   4   2      534.10      523.09     32.29 o 
  -9   4   2      593.46      586.73     31.91 o 
  -8   4   2        1.20       -8.32      8.32 o 
  -7   4   2     2068.81     2058.45     31.13 o 
  -6   4   2      615.88      597.70     14.88 o 
  -5   4   2     1841.67     1865.54     43.64 o 
  -4   4   2      687.88      711.61     12.30 o 
  -3   4   2     1053.69     1040.21     15.61 o 
  -2   4   2     3628.37     3439.71     40.75 o 
  -1   4   2       89.74       86.58      3.82 o 
   0   4   2     2830.08     2805.40     25.72 o 
   1   4   2     9718.92    10239.33     89.85 o 
   2   4   2        3.42        8.19      4.32 o 
   3   4   2      150.81      152.67      7.46 o 
   4   4   2       10.33        7.43      7.16 o 
   5   4   2      693.44      720.62     19.24 o 
   6   4   2      135.91      141.22     10.70 o 
   7   4   2       12.88        6.15      8.91 o 
   8   4   2      517.63      512.03     21.12 o 
   9   4   2      320.53      253.61     28.86 o 
  10   4   2      296.57      239.68     30.34 o 
  11   4   2      107.58       79.19     25.97 o 
  12   4   2       44.38       26.77     24.24 o 
 -12   5   2       48.64       34.04     39.97 o 
 -11   5   2        0.04      -12.03     23.74 o 
 -10   5   2        0.22       17.89     16.72 o 
  -9   5   2      106.25      114.07     18.65 o 
  -8   5   2      101.43       92.66     12.71 o 
  -7   5   2       32.90       13.04      8.88 o 
  -6   5   2     1117.41     1117.44     21.71 o 
  -5   5   2       23.71       15.32      5.35 o 
  -4   5   2       79.70       57.49      6.16 o 
  -3   5   2     2495.72     2655.29     37.06 o 
  -2   5   2     1437.73     1556.81     19.41 o 
  -1   5   2     1257.52     1402.88     16.05 o 
   0   5   2      664.58      786.86     11.10 o 
   1   5   2     1493.42     1487.95     18.27 o 
   2   5   2     7526.13     7986.65     77.90 o 
   3   5   2      216.46      221.59      9.32 o 
   4   5   2      735.01      739.30     19.42 o 
   5   5   2        3.59       14.84      8.11 o 
   6   5   2     1385.17     1394.18     28.47 o 
   7   5   2       85.63       78.70     11.62 o 
   8   5   2      306.42      280.19     22.77 o 
   9   5   2       43.67       58.19     16.71 o 
  10   5   2       49.31       37.49     21.10 o 
  11   5   2        4.48        8.05     22.87 o 
  12   5   2        4.99      -22.72     22.72 o 
 -12   6   2        8.94        7.00     26.57 o 
 -11   6   2       87.33       75.38     25.36 o 
 -10   6   2      590.81      565.48     31.37 o 
  -9   6   2      420.91      420.01     26.47 o 
  -8   6   2        0.96      -14.11     18.26 o 
  -7   6   2      196.10      217.14     11.48 o 
  -6   6   2      112.45      123.06      8.56 o 
  -5   6   2      130.50      117.10     10.63 o 
  -4   6   2     1081.77     1257.61     33.58 o 
  -3   6   2       66.58      123.51     13.55 o 
  -2   6   2     1095.33     1032.47     14.31 o 
  -1   6   2      293.86      315.41      7.83 o 
   0   6   2      899.19      874.37     12.73 o 
   1   6   2     3838.68     4092.05     41.35 o 
   2   6   2     1277.10     1357.98     22.80 o 
   3   6   2      326.40      358.94     13.62 o 
   4   6   2       14.25        5.89      7.20 o 
   5   6   2     1358.02     1297.01     31.68 o 
   6   6   2       24.91       20.27      9.68 o 
   7   6   2        0.38      -10.12     10.12 o 
   8   6   2      588.82      560.34     27.82 o 
   9   6   2      127.35      166.28     20.41 o 
  10   6   2        2.17        3.42     19.01 o 
  11   6   2      109.81       98.47     26.48 o 
  12   6   2        4.90       -7.10     23.50 o 
 -12   7   2       13.86       -1.08     27.44 o 
 -11   7   2      126.95       69.55     31.32 o 
 -10   7   2      126.51      121.54     28.20 o 
  -9   7   2       83.27       98.36     24.56 o 
  -8   7   2      677.83      620.78     40.87 o 
  -7   7   2       95.85       81.34     17.71 o 
  -6   7   2      545.28      533.20     16.28 o 
  -5   7   2      219.05      184.02     13.11 o 
  -4   7   2     1604.72     1531.22     26.62 o 
  -3   7   2     5977.35     6172.47     59.44 o 
  -2   7   2     6966.92     7082.51     66.64 o 
  -1   7   2      143.93      136.42      6.31 o 
   0   7   2     7611.03     7529.48     63.84 o 
   1   7   2     1723.64     1669.20     21.34 o 
   2   7   2     1024.65      947.87     16.87 o 
   3   7   2     1796.95     1763.62     38.16 o 
   4   7   2     3288.19     3321.32     49.00 o 
   5   7   2       27.22       47.49      9.43 o 
   6   7   2      165.40      155.06     12.92 o 
   7   7   2        2.11        0.06     10.47 o 
   8   7   2      493.56      492.99     26.49 o 
   9   7   2      647.91      632.90     57.83 o 
  10   7   2      196.03      240.25     29.54 o 
  11   7   2       86.98      112.65     25.91 o 
 -12   8   2      430.55      487.81     60.98 o 
 -11   8   2      570.14      682.64     52.13 o 
 -10   8   2      745.57      792.82     65.94 o 
  -9   8   2      883.44      988.53     53.51 o 
  -8   8   2      463.95      498.21     38.95 o 
  -7   8   2      307.42      336.93     21.51 o 
  -6   8   2     1059.50     1031.06     23.99 o 
  -5   8   2        2.24        4.94      7.23 o 
  -4   8   2     1571.91     1482.44     30.54 o 
  -3   8   2     1769.64     1731.50     24.83 o 
  -2   8   2     2584.27     2562.73     34.47 o 
  -1   8   2      233.47      205.39      8.54 o 
   0   8   2      312.26      349.51     10.02 o 
   1   8   2       27.82       19.55      5.18 o 
   2   8   2      889.33      943.48     18.84 o 
   3   8   2       41.40       35.30     10.71 o 
   4   8   2      312.20      308.86     15.91 o 
   5   8   2     2774.73     2746.89     41.03 o 
   6   8   2     1349.11     1398.21     31.70 o 
   7   8   2      390.92      337.84     22.08 o 
   8   8   2      453.85      510.88     31.69 o 
   9   8   2      102.61      101.13     18.89 o 
  10   8   2      144.75      163.14     25.72 o 
  11   8   2      311.70      374.24     58.06 o 
 -11   9   2       13.76       -5.50     25.44 o 
 -10   9   2       76.17       51.56     26.45 o 
  -9   9   2      301.96      315.77     91.33 o 
  -8   9   2      606.97      579.26    104.39 o 
  -7   9   2     1703.22     1594.40     31.60 o 
  -6   9   2      969.26      976.25     22.45 o 
  -5   9   2     1707.81     1650.43     37.60 o 
  -4   9   2     4527.42     4534.01     51.60 o 
  -3   9   2     4932.45     4770.82     53.52 o 
  -2   9   2     7641.69     7526.29     71.91 o 
  -1   9   2    14262.33    14401.45    121.34 o 
   0   9   2     5640.57     5366.89     49.32 o 
   1   9   2     4355.53     4021.34     41.83 o 
   2   9   2     7846.06     7975.04     82.10 o 
   3   9   2     3739.39     3814.66     61.28 o 
   4   9   2     2931.68     2764.06     45.06 o 
   5   9   2     3694.86     3459.54     48.67 o 
   6   9   2     2615.23     2633.35     46.06 o 
   7   9   2     3487.21     3568.03     65.51 o 
   8   9   2      789.14      749.47     34.22 o 
   9   9   2      643.31      617.64     29.96 o 
  10   9   2      736.28      723.23     43.58 o 
  11   9   2      192.96      184.68     43.60 o 
 -11  10   2      779.41      896.45     60.78 o 
 -10  10   2      476.09      537.94     50.59 o 
  -9  10   2     1733.52     1836.02     74.57 o 
  -8  10   2     1267.32     1336.96    112.01 o 
  -7  10   2     1423.97     1518.31     74.24 o 
  -6  10   2     1477.03     1501.51     36.70 o 
  -5  10   2     1322.28     1248.90     28.00 o 
  -4  10   2      952.80      921.35     16.93 o 
  -3  10   2     2964.93     2972.22     38.89 o 
  -2  10   2      531.47      517.02     17.22 o 
  -1  10   2       35.57       14.97      7.19 o 
   0  10   2      102.02      134.49      8.83 o 
   1  10   2      236.42      257.70     11.80 o 
   2  10   2        0.01        3.17      7.81 o 
   3  10   2       64.46       58.89     11.29 o 
   4  10   2        1.11       -1.10     11.24 o 
   5  10   2      753.44      770.26     21.92 o 
   6  10   2      870.61      888.71     30.24 o 
   7  10   2      585.54      641.56     33.54 o 
   8  10   2      676.65      643.23     37.03 o 
   9  10   2      358.69      357.84     28.33 o 
  10  10   2      695.22      782.35     53.06 o 
 -11  11   2       45.94       31.67     27.77 o 
 -10  11   2      200.40      183.42     35.25 o 
  -9  11   2      347.23      378.25     39.61 o 
  -8  11   2     1053.12     1074.22     55.65 o 
  -7  11   2     1292.30     1141.57     80.21 o 
  -6  11   2     1278.70     1286.21     35.70 o 
  -5  11   2     1247.88     1271.40     34.61 o 
  -4  11   2     1375.09     1396.31     27.36 o 
  -3  11   2     7950.91     7905.42     89.05 o 
  -2  11   2     5267.45     5158.97     58.03 o 
  -1  11   2     6701.08     6634.66     67.72 o 
   0  11   2     7505.75     7465.20     74.20 o 
   1  11   2     7529.68     7561.76     75.66 o 
   2  11   2     3917.85     3794.18     48.48 o 
   3  11   2     4326.40     4229.58     52.09 o 
   4  11   2     4459.82     4306.79     70.37 o 
   5  11   2     5395.20     5230.83     73.57 o 
   6  11   2     3374.12     3346.45     61.43 o 
   7  11   2     1217.96     1218.63     34.75 o 
   8  11   2     1007.32     1116.87     33.92 o 
   9  11   2      941.64      994.86     50.50 o 
  10  11   2      299.08      365.18     40.45 o 
 -10  12   2      583.97      560.15     49.85 o 
  -9  12   2      630.32      641.84     49.69 o 
  -8  12   2      826.66      884.59     54.08 o 
  -7  12   2     1341.83     1367.02     58.93 o 
  -6  12   2     1957.62     1941.05     65.90 o 
  -5  12   2     2114.38     2022.43     46.00 o 
  -4  12   2     3262.62     3235.77     54.57 o 
  -3  12   2      556.11      551.36     18.41 o 
  -2  12   2      697.59      703.34     22.12 o 
  -1  12   2      106.55      126.04     11.17 o 
   0  12   2       44.57       49.17      9.67 o 
   1  12   2        2.72       15.57      8.36 o 
   2  12   2      150.39      167.14     12.34 o 
   3  12   2      348.66      315.24     16.15 o 
   4  12   2      542.61      507.33     19.53 o 
   5  12   2      528.67      554.77     32.62 o 
   6  12   2      457.28      433.49     22.82 o 
   7  12   2      227.18      252.59     26.89 o 
   8  12   2      369.09      402.26     45.45 o 
   9  12   2      278.16      317.05     33.48 o 
  10  12   2      668.34      683.02     66.10 o 
 -10  13   2      146.00      104.24     36.40 o 
  -9  13   2      411.80      396.19     43.06 o 
  -8  13   2      390.66      400.27     49.79 o 
  -7  13   2      538.84      525.18     42.19 o 
  -6  13   2     1650.78     1669.50     44.93 o 
  -5  13   2      383.85      355.75     23.22 o 
  -4  13   2      962.14      960.31     47.07 o 
  -3  13   2     2130.83     2099.52     40.34 o 
  -2  13   2     2848.87     2854.34     39.55 o 
  -1  13   2     1417.60     1450.06     29.36 o 
   0  13   2     3436.88     3344.88     45.54 o 
   1  13   2     1172.43     1170.84     25.24 o 
   2  13   2     3809.34     3761.57     49.78 o 
   3  13   2     2818.61     2824.39     44.53 o 
   4  13   2     2273.69     2339.36     43.78 o 
   5  13   2     1604.77     1568.54     35.11 o 
   6  13   2      966.71      971.64     44.76 o 
   7  13   2      878.06      802.34     48.90 o 
   8  13   2      760.20      664.52     50.16 o 
   9  13   2      218.68      167.94     66.77 o 
  -9  14   2      185.65      167.27     63.28 o 
  -8  14   2      117.33      112.94     29.73 o 
  -7  14   2      127.70      114.70     27.83 o 
  -6  14   2      242.93      254.41     27.40 o 
  -5  14   2      478.97      502.76     28.26 o 
  -4  14   2     2898.54     2910.11     50.40 o 
  -3  14   2     3238.93     3220.13     57.49 o 
  -2  14   2       43.38       51.81     12.53 o 
  -1  14   2       27.92       29.36      9.42 o 
   0  14   2      107.23      121.36     11.86 o 
   1  14   2       56.27       42.94     10.28 o 
   2  14   2       13.32       15.22      9.71 o 
   3  14   2      104.94      120.54     14.43 o 
   4  14   2        1.49       -3.65     11.51 o 
   5  14   2       34.98       37.03     11.26 o 
   6  14   2        5.50       50.72     15.15 o 
   7  14   2       60.11      101.83     19.64 o 
   8  14   2      448.58      520.48     46.85 o 
   9  14   2      194.86       87.16     47.80 o 
  -8  15   2      115.56      122.15     30.15 o 
  -7  15   2      146.20       85.95     28.25 o 
  -6  15   2      174.50      153.85     29.35 o 
  -5  15   2       11.02        9.62     15.48 o 
  -4  15   2       76.89       82.04     12.98 o 
  -3  15   2      614.50      622.08     25.34 o 
  -2  15   2        1.26      -13.76     13.76 o 
  -1  15   2      808.17      787.36     25.28 o 
   0  15   2      164.08      183.02     14.13 o 
   1  15   2      466.63      453.96     19.40 o 
   2  15   2     1069.95     1044.76     28.52 o 
   3  15   2      562.34      519.82     23.98 o 
   4  15   2      132.43      101.89     14.34 o 
   5  15   2      309.77      314.82     27.00 o 
   6  15   2      126.04      105.97     18.94 o 
   7  15   2      278.52      276.24     36.50 o 
   8  15   2       73.72       55.28     28.30 o 
  -8  16   2        6.66      -12.56     30.21 o 
  -7  16   2        8.35       38.24     26.13 o 
  -6  16   2        1.25      -20.43     21.27 o 
  -5  16   2        1.66      -19.51     19.51 o 
  -4  16   2       92.69       76.84     17.87 o 
  -3  16   2      180.46      168.52     16.76 o 
  -2  16   2       38.98       41.96     13.46 o 
  -1  16   2        2.98       -0.53     11.01 o 
   0  16   2       68.11       73.19     13.40 o 
   1  16   2       68.90       78.37     14.89 o 
   2  16   2        2.60      -12.25     12.25 o 
   3  16   2      229.98      217.65     18.34 o 
   4  16   2       94.34       88.49     14.25 o 
   5  16   2        1.08       16.62     16.39 o 
   6  16   2       17.16        4.62     25.00 o 
   7  16   2       35.23       16.22     27.66 o 
  -7  17   2       19.30       22.04     32.71 o 
  -6  17   2       25.25       15.93     40.53 o 
  -5  17   2       80.56       17.82     28.39 o 
  -4  17   2      183.43      246.99     44.11 o 
  -3  17   2       93.20      124.27     16.67 o 
  -2  17   2       29.67       13.70     13.34 o 
  -1  17   2       16.33       -3.53     17.36 o 
   0  17   2        9.57        5.45     12.84 o 
   1  17   2      221.11      220.78     19.58 o 
   2  17   2        1.57       -6.69     14.51 o 
   3  17   2       12.08      -13.36     13.85 o 
   4  17   2        2.72       15.26     17.04 o 
   5  17   2       20.54       38.59     24.66 o 
   6  17   2       88.89      121.45     31.94 o 
  -6  18   2       51.07       67.25     35.78 o 
  -5  18   2      179.17      143.89     31.50 o 
  -4  18   2      246.10      265.01     34.72 o 
  -3  18   2      158.06      206.22     26.44 o 
  -2  18   2      105.06       88.41     20.71 o 
  -1  18   2       93.26      103.94     19.50 o 
   0  18   2       61.17       49.13     21.08 o 
   1  18   2       13.85       36.75     17.87 o 
   2  18   2       59.56       48.31     18.71 o 
   3  18   2      102.51       96.80     25.07 o 
   4  18   2       15.35       47.04     33.20 o 
   5  18   2       25.23       39.59     26.46 o 
  -4  19   2       84.88       82.94     38.77 o 
  -3  19   2       52.24       70.05     31.53 o 
  -2  19   2      861.44      834.55     51.40 o 
  -1  19   2      798.88      900.71     87.05 o 
   0  19   2      432.48      475.16     45.07 o 
   1  19   2      255.11      326.05     32.69 o 
   2  19   2      377.90      406.79     29.36 o 
   3  19   2      523.36      559.25     84.77 o 
   4  19   2      187.50      163.75     42.24 o 
  -2  20   2      142.02      127.14     38.26 o 
  -1  20   2      117.24      122.07     36.27 o 
   0  20   2       39.22       32.73     24.15 o 
   1  20   2        2.52      -14.16     21.88 o 
   2  20   2        7.00       -0.93     29.01 o 
 -13   1   3       61.51       58.41     30.77 o 
 -12   1   3      120.29      126.31     37.96 o 
 -11   1   3        0.61      -16.65     16.65 o 
 -10   1   3       13.18      -12.47     12.47 o 
  -9   1   3      341.05      308.23     14.75 o 
  -8   1   3      610.29      633.30     17.24 o 
  -7   1   3        0.04       -0.86      6.26 o 
  -6   1   3      150.25      157.61      7.77 o 
  -5   1   3      140.69      145.88      7.20 o 
  -4   1   3        4.07       -2.34      3.92 o 
  -3   1   3      745.33      690.02      9.81 o 
  -2   1   3     3126.15     3300.08     30.21 o 
  -1   1   3     5703.17     6304.52     63.73 o 
   0   1   3     7328.73     7561.52     82.52 o 
   1   1   3    12869.45    13170.32    130.09 o 
   2   1   3     3041.49     3189.60     36.26 o 
   3   1   3     2427.20     2462.36     39.92 o 
   4   1   3     1657.81     1735.92     53.26 o 
   5   1   3      395.09      387.69     17.24 o 
   6   1   3       76.58       65.69     11.75 o 
   7   1   3      658.13      644.23     31.96 o 
   8   1   3       79.47       74.05     14.81 o 
   9   1   3      281.59      306.77     31.83 o 
  10   1   3      678.93      687.53     45.86 o 
  11   1   3       83.87       44.68     39.36 o 
  12   1   3       91.93      141.91     36.42 o 
 -13   2   3       60.66       61.39     40.77 o 
 -12   2   3       33.70       10.08     25.33 o 
 -11   2   3       40.47       13.39     16.89 o 
 -10   2   3      946.16      942.12     43.62 o 
  -9   2   3     1596.62     1549.82     32.21 o 
  -8   2   3     1172.96     1125.78     20.47 o 
  -7   2   3     3588.95     3651.09     38.23 o 
  -6   2   3     3202.52     3217.07     35.61 o 
  -5   2   3      581.75      495.75     11.23 o 
  -4   2   3     4679.03     4727.76     37.94 o 
  -3   2   3    10013.74    10394.68     75.34 o 
  -2   2   3    11597.15    12227.86     99.20 o 
  -1   2   3    21810.19    23107.15    291.70 o 
   0   2   3    27375.22    29331.40    328.42 o 
   1   2   3     9207.09     9417.87    102.91 o 
   2   2   3     1666.26     1556.44     20.69 o 
   3   2   3      314.69      266.04     11.90 o 
   4   2   3     6050.43     6129.86     64.73 o 
   5   2   3      923.03      931.08     16.31 o 
   6   2   3      412.52      412.55     18.22 o 
   7   2   3      144.07      154.01     14.21 o 
   8   2   3      231.89      222.01     17.05 o 
   9   2   3        0.57        3.51     18.31 o 
  10   2   3       66.77       47.26     22.64 o 
  11   2   3       39.98       63.66     25.87 o 
  12   2   3        0.81      -10.34     29.31 o 
 -12   3   3      275.89      229.60     31.09 o 
 -11   3   3      340.74      391.44     29.74 o 
 -10   3   3      625.40      633.38     34.88 o 
  -9   3   3      575.24      570.02     23.87 o 
  -8   3   3      100.63       91.38      8.18 o 
  -7   3   3      114.37      104.94      8.20 o 
  -6   3   3     1362.60     1328.15     20.29 o 
  -5   3   3        0.00        3.67      3.76 o 
  -4   3   3       15.18       16.41      3.58 o 
  -3   3   3     3720.21     3747.38     34.61 o 
  -2   3   3      774.03      710.09     13.68 o 
  -1   3   3     2829.24     2870.61     31.99 o 
   0   3   3    25920.33    27897.41    285.89 o 
   1   3   3    63156.32    64607.49    580.11 o 
   2   3   3    12576.99    12641.78    129.98 o 
   3   3   3     1498.94     1412.52     25.66 o 
   4   3   3     6640.41     6779.63     75.95 o 
   5   3   3     5172.61     5229.01     59.34 o 
   6   3   3     5894.85     5615.99     68.54 o 
   7   3   3     1167.86     1140.20     28.61 o 
   8   3   3     1087.77     1040.22     28.42 o 
   9   3   3     2751.88     2545.13     94.96 o 
  10   3   3     1329.84     1139.81     66.87 o 
  11   3   3     1201.22     1301.57     59.84 o 
  12   3   3      417.89      492.64     48.89 o 
 -12   4   3      373.81      349.75     33.72 o 
 -11   4   3      587.20      646.86     46.26 o 
 -10   4   3     1717.43     1738.62     64.43 o 
  -9   4   3     3807.30     3714.98     58.54 o 
  -8   4   3     5298.81     5197.69     60.71 o 
  -7   4   3     6901.75     6846.53     71.85 o 
  -6   4   3     7982.90     8081.84     73.18 o 
  -5   4   3    11531.07    11479.33    104.98 o 
  -4   4   3    14290.92    14483.07    165.38 o 
  -3   4   3    20002.50    19525.87    188.54 o 
  -2   4   3     7369.13     7174.88     82.14 o 
  -1   4   3     1136.56     1046.77     12.24 o 
   0   4   3    16371.61    16124.97    145.44 o 
   1   4   3    55852.90    58253.54    510.83 o 
   2   4   3    13401.76    13759.41    136.78 o 
   3   4   3     7871.24     8156.29     86.61 o 
   4   4   3      964.69      946.60     21.02 o 
   5   4   3     4484.48     4383.08     55.08 o 
   6   4   3     1298.41     1276.17     26.72 o 
   7   4   3      528.67      563.21     20.43 o 
   8   4   3        6.82       15.02     11.79 o 
   9   4   3      523.30      503.22     29.67 o 
  10   4   3       24.17      -21.64     21.64 o 
  11   4   3        0.83       -3.72     22.73 o 
  12   4   3       81.97       51.99     27.93 o 
 -12   5   3      536.88      499.70     47.23 o 
 -11   5   3      390.90      367.00     28.28 o 
 -10   5   3     1195.36     1225.86     42.08 o 
  -9   5   3      596.35      585.19     26.59 o 
  -8   5   3      308.71      304.59     14.16 o 
  -7   5   3      169.10      187.66     13.81 o 
  -6   5   3      137.07      189.71     12.46 o 
  -5   5   3      139.72      164.18     10.75 o 
  -4   5   3      549.82      721.50     17.24 o 
  -3   5   3     3350.94     3769.30     60.77 o 
  -2   5   3     1423.52     1528.25     19.99 o 
  -1   5   3     3315.47     3158.99     32.66 o 
   0   5   3     4398.81     4223.07     47.02 o 
   1   5   3    12597.31    13194.87    130.77 o 
   2   5   3    12819.14    13493.82    135.04 o 
   3   5   3    12425.75    12319.13    117.26 o 
   4   5   3     7405.77     7290.08     79.47 o 
   5   5   3     6084.16     6068.95     77.52 o 
   6   5   3     3127.88     3059.79     67.81 o 
   7   5   3     3852.67     3774.70     64.66 o 
   8   5   3     5561.51     5617.23     99.03 o 
   9   5   3     2980.46     2878.74     66.12 o 
  10   5   3     1411.45     1461.14     58.55 o 
  11   5   3      915.06     1011.33     55.59 o 
  12   5   3      979.12     1092.30     59.92 o 
 -12   6   3      573.99      628.39     50.87 o 
 -11   6   3      971.29     1022.71     59.26 o 
 -10   6   3     2515.63     2505.87     58.10 o 
  -9   6   3     3937.12     3853.67     74.13 o 
  -8   6   3     3402.97     3466.40     58.55 o 
  -7   6   3     4761.54     4542.36    122.76 o 
  -6   6   3    10765.20    10881.25    139.16 o 
  -5   6   3     8075.42     7900.01    103.35 o 
  -4   6   3     9623.50     9072.31    104.99 o 
  -3   6   3    11164.52    10623.44    161.66 o 
  -2   6   3     8427.10     8129.64     77.77 o 
  -1   6   3     8227.82     7936.09     72.05 o 
   0   6   3    20290.31    20966.43    202.06 o 
   1   6   3    18579.65    19441.15    233.20 o 
   2   6   3    16947.99    17336.97    159.83 o 
   3   6   3     6275.43     6109.34     64.63 o 
   4   6   3     6455.05     6591.84     82.58 o 
   5   6   3      284.65      317.09     17.28 o 
   6   6   3       12.89       17.32     10.11 o 
   7   6   3       13.15       17.24     12.28 o 
   8   6   3      792.75      826.20     43.83 o 
   9   6   3        6.61       -1.75     20.70 o 
  10   6   3        9.32        0.21     23.58 o 
  11   6   3       34.97       35.48     24.80 o 
 -12   7   3      282.36      266.58     42.53 o 
 -11   7   3      457.64      469.57     47.72 o 
 -10   7   3      402.48      427.99     39.09 o 
  -9   7   3     1587.63     1535.26    106.32 o 
  -8   7   3      656.94      568.57     39.63 o 
  -7   7   3       98.82      101.62     11.21 o 
  -6   7   3       89.86       99.33     11.86 o 
  -5   7   3     1642.35     1790.84     45.34 o 
  -4   7   3      285.66      312.02     14.13 o 
  -3   7   3      107.63      146.16      7.01 o 
  -2   7   3      246.58      256.36     10.49 o 
  -1   7   3     3098.63     3245.02     35.09 o 
   0   7   3     4068.85     4047.55     41.69 o 
   1   7   3     4308.54     4114.41     45.75 o 
   2   7   3      262.62      213.50     10.45 o 
   3   7   3     1908.78     1822.87     29.34 o 
   4   7   3     4898.40     5054.01     68.09 o 
   5   7   3     2529.34     2402.10     43.80 o 
   6   7   3     3177.92     3093.95     47.39 o 
   7   7   3     3827.70     3803.00     67.89 o 
   8   7   3     2743.06     2796.64     63.30 o 
   9   7   3     2320.52     2373.38     93.13 o 
  10   7   3      856.78      906.64     68.78 o 
  11   7   3      855.63      947.82     53.04 o 
 -12   8   3      192.36      203.23     40.90 o 
 -11   8   3      408.07      318.38     38.88 o 
 -10   8   3     1748.67     1775.70     68.05 o 
  -9   8   3     1219.67     1364.99     57.40 o 
  -8   8   3      644.83      597.75     65.34 o 
  -7   8   3     3344.16     3294.84     76.22 o 
  -6   8   3     2305.45     2179.16     48.47 o 
  -5   8   3     2617.04     2629.27     63.51 o 
  -4   8   3     3203.43     3050.63     42.62 o 
  -3   8   3     3654.24     3378.56     42.59 o 
  -2   8   3     9171.02     9025.37     95.21 o 
  -1   8   3     9197.24     9080.65     89.01 o 
   0   8   3     3351.06     3260.85     32.84 o 
   1   8   3     4629.35     4632.08     48.54 o 
   2   8   3     3129.71     3111.28     41.94 o 
   3   8   3     3332.14     3337.97     48.42 o 
   4   8   3      616.35      618.67     24.83 o 
   5   8   3       40.99       31.15     10.03 o 
   6   8   3       29.89       16.95     11.61 o 
   7   8   3     1181.47     1220.58     42.42 o 
   8   8   3        1.32       -0.38     14.56 o 
   9   8   3       12.97       39.25     16.87 o 
  10   8   3      124.14      132.58     22.09 o 
  11   8   3      177.94      202.40     32.25 o 
 -11   9   3       51.68       11.71     27.11 o 
 -10   9   3       86.44       75.98     26.95 o 
  -9   9   3        1.13       11.82     20.65 o 
  -8   9   3      483.92      419.85     37.52 o 
  -7   9   3      253.07      269.61     19.30 o 
  -6   9   3      166.85      153.67     17.27 o 
  -5   9   3      198.08      197.17     18.70 o 
  -4   9   3       53.75       60.70     12.56 o 
  -3   9   3       38.55       32.46      8.10 o 
  -2   9   3     1969.84     2031.17     29.01 o 
  -1   9   3      658.21      690.86     15.82 o 
   0   9   3       52.96       44.89      6.26 o 
   1   9   3      226.72      222.39     10.57 o 
   2   9   3     1039.00     1009.07     21.01 o 
   3   9   3      303.46      274.55     17.86 o 
   4   9   3      369.14      351.13     18.28 o 
   5   9   3     1299.34     1278.51     28.06 o 
   6   9   3     1188.73     1257.89     35.73 o 
   7   9   3      788.99      828.01     32.09 o 
   8   9   3      612.48      548.45     31.24 o 
   9   9   3       80.91       88.93     19.20 o 
  10   9   3      227.12      303.25     27.81 o 
  11   9   3      261.61      252.43     47.15 o 
 -11  10   3       26.47        3.76     26.22 o 
 -10  10   3        0.82      -27.47     27.47 o 
  -9  10   3      107.94       78.52     25.80 o 
  -8  10   3      258.24      274.86     32.78 o 
  -7  10   3        7.32        3.00     11.75 o 
  -6  10   3      146.97      137.60     17.29 o 
  -5  10   3      585.85      539.56     18.80 o 
  -4  10   3     1124.61     1153.20     26.02 o 
  -3  10   3      597.17      594.91     18.73 o 
  -2  10   3        1.43       13.59      7.68 o 
  -1  10   3      236.55      219.30     11.85 o 
   0  10   3      518.86      528.22     14.60 o 
   1  10   3      227.65      242.78     11.37 o 
   2  10   3      217.65      252.59     13.99 o 
   3  10   3      310.99      330.51     30.27 o 
   4  10   3       11.29        3.61     10.58 o 
   5  10   3       24.87       29.26     11.55 o 
   6  10   3      173.14      180.26     18.02 o 
   7  10   3       51.72       56.45     15.38 o 
   8  10   3      181.36      218.93     24.75 o 
   9  10   3      190.43      287.77     25.53 o 
  10  10   3      215.12      225.90     33.77 o 
 -11  11   3        2.02        7.61     27.47 o 
 -10  11   3        8.29      -23.35     23.35 o 
  -9  11   3      201.59      225.95     39.34 o 
  -8  11   3        2.86      -21.09     21.09 o 
  -7  11   3       50.88       57.60     25.84 o 
  -6  11   3       49.20       43.03     15.42 o 
  -5  11   3      153.23      172.25     17.49 o 
  -4  11   3      435.39      440.33     22.47 o 
  -3  11   3       78.72       77.77      9.47 o 
  -2  11   3       45.34       43.49      9.49 o 
  -1  11   3     1214.45     1272.81     24.88 o 
   0  11   3       37.39       31.63      7.90 o 
   1  11   3      364.98      403.30     14.18 o 
   2  11   3        4.12       -2.57      9.15 o 
   3  11   3      864.03      864.39     29.00 o 
   4  11   3       35.70       16.68     13.20 o 
   5  11   3      289.11      284.54     17.78 o 
   6  11   3       95.86      106.91     23.33 o 
   7  11   3       59.56       51.91     14.86 o 
   8  11   3        3.49       -8.14     22.93 o 
   9  11   3        2.24       -7.25     21.45 o 
  10  11   3        1.45       -1.77     30.31 o 
 -10  12   3       69.86       86.97     31.15 o 
  -9  12   3      316.47      345.98     39.27 o 
  -8  12   3      245.08      245.60     33.15 o 
  -7  12   3      244.91      254.71     32.69 o 
  -6  12   3      657.56      654.05     32.28 o 
  -5  12   3      338.52      320.05     21.80 o 
  -4  12   3      375.95      385.04     23.25 o 
  -3  12   3      335.99      341.27     15.04 o 
  -2  12   3      506.14      489.73     18.50 o 
  -1  12   3     2461.31     2433.71     39.14 o 
   0  12   3      191.24      196.05     11.34 o 
   1  12   3        1.00       -7.16      7.88 o 
   2  12   3        1.93       -9.07      9.07 o 
   3  12   3      153.78      141.00     13.19 o 
   4  12   3        1.50      -10.17     10.17 o 
   5  12   3       38.21       61.91     12.67 o 
   6  12   3       96.20       86.41     20.03 o 
   7  12   3       90.56       67.52     15.27 o 
   8  12   3       25.89       35.81     22.99 o 
   9  12   3       26.52        5.19     28.78 o 
 -10  13   3        9.26        6.34     33.30 o 
  -9  13   3       87.36      138.18     48.61 o 
  -8  13   3      160.89      162.12     32.28 o 
  -7  13   3       79.49       99.92     37.14 o 
  -6  13   3        0.16        2.95     17.25 o 
  -5  13   3        0.32       -1.48     14.45 o 
  -4  13   3       74.74       61.69     15.11 o 
  -3  13   3        6.39        7.28      9.68 o 
  -2  13   3       63.59       89.93     11.34 o 
  -1  13   3      273.91      265.13     15.46 o 
   0  13   3      118.43      123.74     11.52 o 
   1  13   3       77.48       73.33     11.26 o 
   2  13   3      881.66      843.34     24.13 o 
   3  13   3     2349.07     2344.98     40.42 o 
   4  13   3     2479.85     2434.60     45.82 o 
   5  13   3      370.03      347.93     20.03 o 
   6  13   3      118.49      138.96     17.19 o 
   7  13   3      146.89      135.29     24.05 o 
   8  13   3      206.27      164.59     57.64 o 
   9  13   3      345.74      336.11     56.93 o 
  -9  14   3      269.16      318.30     40.07 o 
  -8  14   3      620.33      593.76     98.20 o 
  -7  14   3      925.21     1011.27     55.36 o 
  -6  14   3     1214.96     1232.17     55.52 o 
  -5  14   3     1300.98     1309.91     50.52 o 
  -4  14   3     1535.07     1466.13     41.01 o 
  -3  14   3     2443.80     2392.13     45.79 o 
  -2  14   3     2616.86     2672.37     48.11 o 
  -1  14   3      804.14      787.44     23.95 o 
   0  14   3     1903.17     1826.68     37.98 o 
   1  14   3     1366.95     1331.53     29.67 o 
   2  14   3     1565.80     1592.81     33.04 o 
   3  14   3      249.62      254.54     18.15 o 
   4  14   3      147.33      149.73     15.92 o 
   5  14   3      203.80      196.61     17.21 o 
   6  14   3      458.59      416.68     21.39 o 
   7  14   3       81.92       86.10     29.08 o 
   8  14   3       42.77      -13.47     27.21 o 
  -8  15   3        0.43      -10.69     22.49 o 
  -7  15   3       60.54       86.87     27.51 o 
  -6  15   3       45.19       90.24     25.03 o 
  -5  15   3      197.97      150.69     21.65 o 
  -4  15   3      562.84      620.58     35.41 o 
  -3  15   3      295.28      281.94     18.52 o 
  -2  15   3       37.86       29.05     12.50 o 
  -1  15   3       97.41       76.57     14.21 o 
   0  15   3      713.03      754.46     26.51 o 
   1  15   3      571.63      581.38     22.91 o 
   2  15   3      759.39      775.61     28.23 o 
   3  15   3     1980.68     2017.86     42.73 o 
   4  15   3      762.97      727.32     27.33 o 
   5  15   3      936.29     1070.15     48.72 o 
   6  15   3      940.04      964.84     42.11 o 
   7  15   3      449.76      430.22     56.93 o 
   8  15   3      473.73      573.55     84.35 o 
  -8  16   3      381.38      413.48     54.84 o 
  -7  16   3      534.11      592.03     48.37 o 
  -6  16   3     1030.24     1097.13     59.49 o 
  -5  16   3     1619.78     1719.41     66.49 o 
  -4  16   3     1716.67     1663.04     53.57 o 
  -3  16   3     1330.34     1479.57     38.11 o 
  -2  16   3      936.65      952.80     31.18 o 
  -1  16   3     1726.34     1699.66     43.19 o 
   0  16   3     1449.29     1541.65     41.16 o 
   1  16   3     2476.38     2626.00     77.88 o 
   2  16   3      916.38      957.34     31.23 o 
   3  16   3      809.32      803.65     29.52 o 
   4  16   3      714.09      781.28     31.88 o 
   5  16   3      267.57      309.51     48.29 o 
   6  16   3       76.47       57.82     28.12 o 
   7  16   3      171.53      196.71     41.54 o 
  -7  17   3       10.85       82.02     34.41 o 
  -6  17   3       62.64       28.77     27.51 o 
  -5  17   3      120.50       71.58     26.46 o 
  -4  17   3      134.07       87.61     21.52 o 
  -3  17   3       68.64       51.10     19.33 o 
  -2  17   3       77.12       95.44     16.84 o 
  -1  17   3      112.50      108.13     17.49 o 
   0  17   3      158.13      153.29     22.12 o 
   1  17   3      435.37      514.18     31.49 o 
   2  17   3      646.86      686.37     32.07 o 
   3  17   3      410.28      457.27     29.21 o 
   4  17   3      744.52      785.54     38.89 o 
   5  17   3      841.74      902.74     41.87 o 
   6  17   3      817.19      861.29     70.49 o 
  -6  18   3      581.58      659.12     62.12 o 
  -5  18   3      856.74      876.26     57.21 o 
  -4  18   3      925.47      945.46     57.31 o 
  -3  18   3      491.01      511.17     36.07 o 
  -2  18   3      315.74      354.29     28.10 o 
  -1  18   3      428.99      492.36     32.60 o 
   0  18   3      684.86      647.94     36.51 o 
   1  18   3      305.64      366.42     32.40 o 
   2  18   3      663.13      676.84     40.49 o 
   3  18   3      456.89      487.73     39.45 o 
   4  18   3      253.87      273.98     37.97 o 
   5  18   3      153.28      153.23     63.26 o 
  -4  19   3        1.96      -23.90     30.31 o 
  -3  19   3       51.00       42.51     26.56 o 
  -2  19   3       30.44       62.24     33.74 o 
  -1  19   3        8.60      -10.90     21.08 o 
   0  19   3        4.85        1.56     20.65 o 
   1  19   3       64.01       55.99     23.51 o 
   2  19   3      320.25      328.62     31.92 o 
   3  19   3      189.54      127.81     34.03 o 
   4  19   3       92.76       77.32     53.42 o 
  -2  20   3       20.19       43.50     35.28 o 
  -1  20   3        6.06      -26.14     29.31 o 
   0  20   3      146.90      170.80     35.62 o 
   1  20   3      222.17      183.77     31.39 o 
 -13   0   4        1.09       54.82     42.17 o 
 -12   0   4      105.10       84.35     42.17 o 
 -11   0   4      100.31      136.36     42.17 o 
 -10   0   4      549.27      575.61     41.60 o 
  -9   0   4        2.82       15.16     12.64 o 
  -8   0   4      180.16      168.60     14.43 o 
  -7   0   4      302.33      378.58     23.58 o 
  -6   0   4     6293.89     6257.85     76.01 o 
  -5   0   4     1713.72     1656.13     30.14 o 
  -4   0   4     9875.54    10314.47    123.47 o 
  -3   0   4     8191.33     8728.45    103.98 o 
  -2   0   4    78017.20    81922.02    928.51 o 
  -1   0   4     2057.78     1982.90     34.39 o 
   0   0   4       85.23      128.04     10.00 o 
   1   0   4    10224.46     9978.79    156.90 o 
   2   0   4    24293.57    25260.59    618.04 o 
   3   0   4    13094.28    13129.17    397.13 o 
   4   0   4    26777.24    27459.69    507.94 o 
   5   0   4    20284.01    20076.76    314.10 o 
   6   0   4    10521.88    10050.36    144.18 o 
   7   0   4     3436.86     3329.50     70.54 o 
   8   0   4     2516.50     2485.77     74.51 o 
   9   0   4     2219.78     2212.68    125.11 o 
  10   0   4      618.27      483.58     71.69 o 
  11   0   4      463.98      621.35     81.53 o 
  12   0   4      782.14      887.04     97.00 o 
 -13   1   4      917.18     1061.25     69.39 o 
 -12   1   4     1822.00     2031.53    100.51 o 
 -11   1   4     1351.96     1331.36     53.40 o 
 -10   1   4     4344.58     4394.96     69.90 o 
  -9   1   4     3069.08     3069.52     42.73 o 
  -8   1   4      206.82      226.71     10.98 o 
  -7   1   4     3217.32     3191.07     34.81 o 
  -6   1   4     8606.41     8500.03     74.70 o 
  -5   1   4     5695.45     5605.48     52.40 o 
  -4   1   4    12919.33    13307.47    110.58 o 
  -3   1   4     8880.98     9263.25     71.06 o 
  -2   1   4    10599.42    11096.85     91.46 o 
  -1   1   4     8823.77     9336.03     94.15 o 
   0   1   4      325.50      332.21     12.66 o 
   1   1   4     2017.05     1985.98     27.76 o 
   2   1   4      225.01      209.83     16.94 o 
   3   1   4        4.37        5.56      7.02 o 
   4   1   4        0.17        8.81      8.80 o 
   5   1   4      528.44      520.94     26.94 o 
   6   1   4      535.68      538.06     22.00 o 
   7   1   4      498.92      495.92     21.26 o 
   8   1   4     1239.00     1259.74     37.49 o 
   9   1   4      808.34      873.50     47.21 o 
  10   1   4      227.99      273.73     41.24 o 
  11   1   4      387.37      408.89     56.23 o 
  12   1   4      447.08      492.88     84.35 o 
 -13   2   4        0.81       16.43     27.32 o 
 -12   2   4       15.41       41.28     27.00 o 
 -11   2   4       44.79       35.77     18.17 o 
 -10   2   4      157.07      164.01     22.93 o 
  -9   2   4      204.96      216.42     13.00 o 
  -8   2   4      581.41      573.88     15.84 o 
  -7   2   4      345.78      357.01     15.40 o 
  -6   2   4     3685.93     3659.68     38.83 o 
  -5   2   4     9484.97     9957.38     78.34 o 
  -4   2   4    14551.68    15255.20    114.52 o 
  -3   2   4    22163.34    23119.84    185.64 o 
  -2   2   4      116.49       80.60      5.23 o 
  -1   2   4    38497.04    40801.04    457.80 o 
   0   2   4       19.23       29.24      6.41 o 
   1   2   4      775.31      650.56     14.00 o 
   2   2   4    12964.40    12482.94    127.21 o 
   3   2   4    12675.48    12639.65    141.64 o 
   4   2   4    15284.75    15286.92    170.81 o 
   5   2   4     8497.23     8400.94     94.15 o 
   6   2   4     2296.49     2253.81     33.69 o 
   7   2   4     4796.82     4670.74     73.61 o 
   8   2   4     4287.33     4270.91     70.73 o 
   9   2   4     1908.19     2007.80     51.29 o 
  10   2   4      428.12      428.36     38.94 o 
  11   2   4      326.73      457.96     70.29 o 
  12   2   4      164.95      141.77     39.25 o 
 -12   3   4      911.72     1006.88     64.86 o 
 -11   3   4     1267.33     1275.53     68.78 o 
 -10   3   4      758.87      818.70     36.62 o 
  -9   3   4     1219.04     1161.79     31.59 o 
  -8   3   4       91.47       87.37      8.47 o 
  -7   3   4     1417.90     1404.11     22.40 o 
  -6   3   4     3670.24     3675.38     46.47 o 
  -5   3   4     5973.88     6012.30     55.08 o 
  -4   3   4     6410.74     6655.61     55.80 o 
  -3   3   4     8667.75     8590.19     76.97 o 
  -2   3   4      157.33      175.14      7.51 o 
  -1   3   4      692.57      797.29     31.25 o 
   0   3   4    11685.87    11972.76    157.06 o 
   1   3   4     6758.91     7054.22     75.05 o 
   2   3   4      153.90      148.96      9.64 o 
   3   3   4        0.24       -6.96      7.33 o 
   4   3   4      193.64      218.62     13.36 o 
   5   3   4       87.95      103.55     10.68 o 
   6   3   4        5.24       14.04     10.22 o 
   7   3   4      787.37      770.53     25.61 o 
   8   3   4      184.60      151.57     20.69 o 
   9   3   4      147.34      194.32     21.71 o 
  10   3   4      320.00      351.63     36.15 o 
  11   3   4       40.14       33.65     24.97 o 
  12   3   4      172.95      136.23     38.18 o 
 -12   4   4       52.19        2.73     20.71 o 
 -11   4   4       20.07      -15.26     16.31 o 
 -10   4   4       34.05       28.15     16.10 o 
  -9   4   4       58.12       36.35     15.82 o 
  -8   4   4      151.62      152.53     10.42 o 
  -7   4   4      704.28      754.76     16.78 o 
  -6   4   4      563.46      488.83     12.36 o 
  -5   4   4      927.55     1003.32     17.15 o 
  -4   4   4    15882.60    17132.94    157.21 o 
  -3   4   4     5233.45     5646.17     56.56 o 
  -2   4   4      597.84      583.11     13.28 o 
  -1   4   4      162.77      109.67      7.75 o 
   0   4   4     1815.63     1775.54     26.09 o 
   1   4   4     5455.94     5996.80     84.47 o 
   2   4   4     9526.59    10232.12    115.62 o 
   3   4   4     2435.79     2484.54     47.51 o 
   4   4   4      734.61      648.61     16.52 o 
   5   4   4      999.34     1013.18     25.39 o 
   6   4   4      683.84      717.14     23.10 o 
   7   4   4      908.05      915.28     27.22 o 
   8   4   4      805.10      767.92     56.55 o 
   9   4   4      698.45      727.60     36.36 o 
  10   4   4      264.36      217.16     30.60 o 
  11   4   4        0.69       -8.39     22.07 o 
  12   4   4        7.01        5.25     33.74 o 
 -12   5   4      103.17       92.22     29.76 o 
 -11   5   4        1.50       -3.71     15.92 o 
 -10   5   4      287.06      259.00     23.03 o 
  -9   5   4      244.40      258.72     34.92 o 
  -8   5   4      115.94      131.93      9.54 o 
  -7   5   4       35.71       35.51      7.69 o 
  -6   5   4       90.57       87.55     12.13 o 
  -5   5   4       54.39       65.39      9.04 o 
  -4   5   4     2563.94     2678.41     35.85 o 
  -3   5   4       98.22      119.16     11.70 o 
  -2   5   4       12.52       12.26      5.35 o 
  -1   5   4      587.59      645.82     12.62 o 
   0   5   4      144.60      139.46      7.57 o 
   1   5   4      360.36      398.38     13.24 o 
   2   5   4      157.69      159.06      9.45 o 
   3   5   4      853.39      876.30     20.44 o 
   4   5   4       75.83      102.84      9.23 o 
   5   5   4      129.43      135.28     14.71 o 
   6   5   4      652.80      669.49     29.76 o 
   7   5   4      462.44      437.77     29.69 o 
   8   5   4        5.19       22.68     15.60 o 
   9   5   4       68.83       80.16     18.94 o 
  10   5   4       54.65       76.85     25.64 o 
  11   5   4        5.70       17.72     23.51 o 
 -12   6   4       13.71        1.08     26.00 o 
 -11   6   4       14.80        4.43     38.48 o 
 -10   6   4        0.14      -19.17     19.17 o 
  -9   6   4      177.81      149.76     26.56 o 
  -8   6   4      539.64      435.70     34.64 o 
  -7   6   4      396.17      419.99     21.54 o 
  -6   6   4       79.74       95.76     10.80 o 
  -5   6   4       21.28       37.45     16.70 o 
  -4   6   4      119.04       96.51      8.81 o 
  -3   6   4      312.43      297.91     17.91 o 
  -2   6   4      130.41      153.88      9.88 o 
  -1   6   4      432.22      382.18     10.49 o 
   0   6   4        0.99       -5.02      5.02 o 
   1   6   4     1671.79     1938.41     32.92 o 
   2   6   4      667.09      839.96     29.44 o 
   3   6   4      679.63      647.72     19.70 o 
   4   6   4       15.92       25.73      7.88 o 
   5   6   4      175.89      209.64     19.14 o 
   6   6   4      210.78      224.74     16.42 o 
   7   6   4     1137.78     1176.97     34.40 o 
   8   6   4      206.94      216.71     29.42 o 
   9   6   4        2.97        2.79     15.62 o 
  10   6   4      164.85      222.46     31.60 o 
  11   6   4        8.66       -3.74     23.33 o 
 -12   7   4      217.87      238.36     36.99 o 
 -11   7   4      111.25      100.47     28.98 o 
 -10   7   4       23.94       38.17     23.74 o 
  -9   7   4       12.93       39.35     21.00 o 
  -8   7   4      766.08      780.90     26.55 o 
  -7   7   4      798.25      827.20     36.73 o 
  -6   7   4     1406.43     1421.98     55.80 o 
  -5   7   4      465.59      432.58     25.77 o 
  -4   7   4     1918.69     1840.75     43.37 o 
  -3   7   4      913.25      973.13     29.84 o 
  -2   7   4      572.61      535.84     17.23 o 
  -1   7   4      193.81      207.34     11.02 o 
   0   7   4     2291.26     2576.74     33.82 o 
   1   7   4      506.49      448.71     15.70 o 
   2   7   4     7845.12     8194.63    104.49 o 
   3   7   4       36.75       57.19      9.52 o 
   4   7   4       27.51       32.08      8.62 o 
   5   7   4       75.76       93.86     14.63 o 
   6   7   4      128.75      124.61     19.11 o 
   7   7   4      148.40      157.66     20.15 o 
   8   7   4      156.99      157.92     21.24 o 
   9   7   4      243.57      243.92     24.94 o 
  10   7   4        0.63        8.26     29.53 o 
  11   7   4       37.20       35.00     25.35 o 
 -12   8   4       60.09       57.56     29.73 o 
 -11   8   4       85.18       96.70     31.88 o 
 -10   8   4      100.11       97.50     26.92 o 
  -9   8   4        1.21       -2.18     20.42 o 
  -8   8   4      231.20      261.29     30.52 o 
  -7   8   4      164.81      126.73     22.82 o 
  -6   8   4     1283.74     1318.71     50.39 o 
  -5   8   4     1695.74     1684.35     44.90 o 
  -4   8   4     2697.23     2806.21     58.12 o 
  -3   8   4     2181.92     2174.77     32.30 o 
  -2   8   4     5909.44     5734.66     69.81 o 
  -1   8   4     2088.86     2023.85     37.85 o 
   0   8   4     6263.45     6073.85     63.54 o 
   1   8   4     4045.69     3845.73     47.99 o 
   2   8   4     1946.88     1879.49     30.89 o 
   3   8   4      659.61      707.19     19.44 o 
   4   8   4     4827.53     4765.41     60.17 o 
   5   8   4     4359.52     4304.67     62.81 o 
   6   8   4     4140.25     3944.69     67.45 o 
   7   8   4      987.37     1053.45     67.77 o 
   8   8   4      789.76      861.83     37.43 o 
   9   8   4      620.55      683.01     37.15 o 
  10   8   4      180.46      167.05     28.95 o 
  11   8   4      121.01       85.82     27.46 o 
 -11   9   4      412.16      412.86     43.18 o 
 -10   9   4      948.15     1069.80     58.12 o 
  -9   9   4     1376.65     1325.23     74.12 o 
  -8   9   4     1640.45     1536.73     58.97 o 
  -7   9   4     1513.47     1562.51     41.55 o 
  -6   9   4     1940.49     2057.36     49.18 o 
  -5   9   4     4700.03     4782.14    111.40 o 
  -4   9   4     3844.90     3799.70     90.87 o 
  -3   9   4     1460.82     1339.08     29.22 o 
  -2   9   4      693.99      643.83     25.25 o 
  -1   9   4     1987.25     1982.88     35.79 o 
   0   9   4      317.64      299.53     17.07 o 
   1   9   4       17.72       17.02      9.99 o 
   2   9   4      599.31      638.63     19.23 o 
   3   9   4      161.89      202.83     14.35 o 
   4   9   4     1412.73     1369.26     36.67 o 
   5   9   4      863.21      805.99     27.42 o 
   6   9   4      713.83      744.55     34.06 o 
   7   9   4      514.89      490.08     29.71 o 
   8   9   4      577.55      629.29     34.98 o 
   9   9   4      174.36      197.98     24.26 o 
  10   9   4       10.00       -4.15     20.69 o 
 -11  10   4       50.71       84.43     31.83 o 
 -10  10   4        0.33      -22.13     22.29 o 
  -9  10   4      253.02      198.82     31.15 o 
  -8  10   4      180.49      230.87     30.97 o 
  -7  10   4     1098.60     1084.41     36.09 o 
  -6  10   4      870.97      896.25     33.48 o 
  -5  10   4     2686.99     2603.26     57.23 o 
  -4  10   4     1706.09     1633.41     44.84 o 
  -3  10   4     6380.90     6286.23     98.13 o 
  -2  10   4     7913.08     7836.30     86.88 o 
  -1  10   4     5036.14     4959.51     56.25 o 
   0  10   4     5417.41     5429.52     60.65 o 
   1  10   4    10100.89    10036.63    101.27 o 
   2  10   4     3061.77     3042.85     44.24 o 
   3  10   4     4189.29     3964.83     63.13 o 
   4  10   4     4715.27     4575.38     67.76 o 
   5  10   4     8137.68     7933.80    128.77 o 
   6  10   4     3105.44     3075.07     66.96 o 
   7  10   4     1521.87     1473.05     45.46 o 
   8  10   4      625.65      649.06     34.30 o 
   9  10   4      482.05      522.58     33.67 o 
  10  10   4      554.86      601.15     36.92 o 
 -11  11   4      618.31      703.27     56.44 o 
 -10  11   4     1056.43     1058.48     60.58 o 
  -9  11   4     1744.93     1838.66     70.67 o 
  -8  11   4     1587.35     1694.43     76.65 o 
  -7  11   4     1570.51     1670.30     46.27 o 
  -6  11   4     2141.53     2107.83     52.34 o 
  -5  11   4     1487.14     1538.41     44.13 o 
  -4  11   4     2284.53     2300.55     53.71 o 
  -3  11   4     3130.99     3018.47     51.71 o 
  -2  11   4     2074.81     2029.86     35.21 o 
  -1  11   4     2206.99     2183.16     35.68 o 
   0  11   4      632.15      663.63     18.47 o 
   1  11   4      238.99      245.57     13.38 o 
   2  11   4       49.21       40.65      9.74 o 
   3  11   4        5.18       17.99     11.09 o 
   4  11   4      131.52      132.14     15.09 o 
   5  11   4       96.93      127.74     14.68 o 
   6  11   4      646.09      642.48     32.36 o 
   7  11   4      121.09       91.68     18.54 o 
   8  11   4      293.46      326.53     32.67 o 
   9  11   4      907.13     1062.80     58.84 o 
  10  11   4      181.74      265.41    111.76 o 
 -10  12   4       31.36        0.79     25.65 o 
  -9  12   4        2.67       42.69     25.18 o 
  -8  12   4      404.28      351.36     38.05 o 
  -7  12   4      414.61      378.77     36.57 o 
  -6  12   4      898.78      904.45     46.47 o 
  -5  12   4     1436.99     1347.15     41.80 o 
  -4  12   4     1473.18     1378.33     42.56 o 
  -3  12   4     1737.46     1759.45     35.81 o 
  -2  12   4     3765.33     3563.59     52.70 o 
  -1  12   4     3795.74     3794.43     77.22 o 
   0  12   4     5179.18     5153.48     60.60 o 
   1  12   4     3033.40     3053.25     42.42 o 
   2  12   4     3657.26     3594.77     48.32 o 
   3  12   4     4960.76     4894.66     71.20 o 
   4  12   4     5024.07     5033.68     74.19 o 
   5  12   4     1339.02     1302.51     33.64 o 
   6  12   4     1116.55     1191.25     40.23 o 
   7  12   4      882.17      936.94     46.67 o 
   8  12   4     1012.08     1017.47     40.95 o 
   9  12   4      483.06      475.85     56.00 o 
 -10  13   4      529.66      567.65     50.99 o 
  -9  13   4      674.56      761.98    103.06 o 
  -8  13   4     1872.90     1870.91     79.81 o 
  -7  13   4      787.54      714.61     48.37 o 
  -6  13   4      865.11      882.24     38.25 o 
  -5  13   4     1201.90     1263.05     42.26 o 
  -4  13   4      944.42      923.43     42.16 o 
  -3  13   4     1288.74     1232.34     47.46 o 
  -2  13   4      316.18      393.16     21.07 o 
  -1  13   4       52.65       61.26     11.75 o 
   0  13   4      662.02      681.36     23.41 o 
   1  13   4        0.76       -8.11     11.21 o 
   2  13   4       48.54       54.93     11.05 o 
   3  13   4       64.80       74.73     12.44 o 
   4  13   4        4.61       -7.14     11.33 o 
   5  13   4       26.34       15.27     14.88 o 
   6  13   4      163.22      149.21     20.32 o 
   7  13   4      306.87      311.49     25.40 o 
   8  13   4      297.33      342.14     47.21 o 
   9  13   4      192.88      179.35     42.74 o 
  -9  14   4       45.73       -3.19     24.80 o 
  -8  14   4       62.33       77.87     28.53 o 
  -7  14   4       81.00      131.18     28.53 o 
  -6  14   4      744.58      646.25     44.73 o 
  -5  14   4      996.19      956.90     73.86 o 
  -4  14   4       16.35       -1.88     15.60 o 
  -3  14   4       38.35       27.78     11.25 o 
  -2  14   4      832.31      810.94     28.55 o 
  -1  14   4     1171.00     1184.71     41.93 o 
   0  14   4     2138.47     2192.91     42.27 o 
   1  14   4     1457.65     1429.42     34.89 o 
   2  14   4     1023.65     1060.57     29.88 o 
   3  14   4     1495.83     1481.99     32.94 o 
   4  14   4      634.28      658.27     26.62 o 
   5  14   4      614.74      663.11     38.20 o 
   6  14   4      190.50      204.08     30.03 o 
   7  14   4      238.96      207.18     51.31 o 
   8  14   4      300.10      302.67     47.43 o 
  -8  15   4      146.23      155.39     47.56 o 
  -7  15   4      119.61      113.66     29.41 o 
  -6  15   4      159.73      159.07     28.94 o 
  -5  15   4      233.00      257.18     26.81 o 
  -4  15   4       42.53        8.73     17.62 o 
  -3  15   4      128.64      145.63     16.25 o 
  -2  15   4      181.90      213.96     18.31 o 
  -1  15   4      120.95      102.47     16.05 o 
   0  15   4       29.52       13.95     16.72 o 
   1  15   4       85.98       75.29     13.72 o 
   2  15   4      236.64      239.98     19.95 o 
   3  15   4       51.09       57.18     17.67 o 
   4  15   4      195.38      194.15     19.20 o 
   5  15   4        0.79      -17.86     17.86 o 
   6  15   4       75.13       53.83     28.26 o 
   7  15   4       17.70        9.20     21.17 o 
   8  15   4       25.82      -29.52     35.14 o 
  -8  16   4       35.70       41.61     33.28 o 
  -7  16   4       51.14       47.24     27.66 o 
  -6  16   4      166.82      158.56     30.48 o 
  -5  16   4      500.07      530.92     35.56 o 
  -4  16   4      119.57       65.37     20.04 o 
  -3  16   4        4.52       19.78     16.99 o 
  -2  16   4      319.67      324.76     22.49 o 
  -1  16   4        8.49       13.40     13.76 o 
   0  16   4       17.72       11.96     14.64 o 
   1  16   4      101.85       87.93     19.04 o 
   2  16   4       23.72       19.06     15.44 o 
   3  16   4       14.21       17.51     13.94 o 
   4  16   4        4.28      -11.83     14.34 o 
   5  16   4        3.67      -14.64     14.64 o 
   6  16   4       68.35       52.28     24.46 o 
   7  16   4        1.90      -33.74     33.74 o 
  -7  17   4       48.49       90.59     65.37 o 
  -6  17   4      214.41      223.13     35.50 o 
  -5  17   4      352.82      365.61     38.95 o 
  -4  17   4       57.63       48.00     19.50 o 
  -3  17   4      296.61      271.38     28.09 o 
  -2  17   4      160.43      170.37     19.10 o 
  -1  17   4       56.37       61.17     16.67 o 
   0  17   4        3.77       26.07     16.84 o 
   1  17   4        2.92       -0.76     23.74 o 
   2  17   4        0.40      -17.26     17.26 o 
   3  17   4       25.48       24.35     19.51 o 
   4  17   4        0.04        5.98     18.39 o 
   5  17   4        6.03        3.21     21.29 o 
   6  17   4       17.23       22.76     31.07 o 
  -6  18   4        2.39       -1.78     30.66 o 
  -5  18   4        2.93      -22.22     25.06 o 
  -4  18   4       19.49        5.94     20.41 o 
  -3  18   4       61.93       38.58     20.41 o 
  -2  18   4       67.54       41.39     19.91 o 
  -1  18   4      320.09      343.93     28.27 o 
   0  18   4      162.65      190.01     27.29 o 
   1  18   4      323.48      326.86     31.63 o 
   2  18   4      173.55      160.06     39.71 o 
   3  18   4      239.14      263.75     29.38 o 
   4  18   4      101.71      101.60     31.69 o 
   5  18   4       12.35      -29.52     47.80 o 
  -4  19   4      291.80      350.24     41.14 o 
  -3  19   4       61.01       28.63     54.12 o 
  -2  19   4       12.50       -6.12     35.85 o 
  -1  19   4        0.26      -20.87     20.87 o 
   0  19   4        2.46      -20.20     20.20 o 
   1  19   4       12.95      -14.61     20.82 o 
   2  19   4       66.16       86.40     24.74 o 
   3  19   4        6.14       25.00     29.34 o 
  -1  20   4      683.74      673.98     59.98 o 
   0  20   4      522.25      566.44     47.69 o 
   1  20   4      289.52      350.15     35.13 o 
 -13   1   5       18.39       34.44     27.83 o 
 -12   1   5       82.26       65.41     27.21 o 
 -11   1   5      126.05      165.71     51.98 o 
 -10   1   5        0.56      -11.77     11.77 o 
  -9   1   5      952.05      976.63     23.20 o 
  -8   1   5     3011.45     2960.60     34.69 o 
  -7   1   5     1343.03     1340.44     21.26 o 
  -6   1   5       46.67       54.17      6.50 o 
  -5   1   5      104.84       93.81      6.59 o 
  -4   1   5     1669.38     1742.83     21.81 o 
  -3   1   5     7235.44     8098.08     69.37 o 
  -2   1   5     8508.17     9021.65     85.77 o 
  -1   1   5     1768.30     2065.08     30.15 o 
   0   1   5     1400.80     1354.18     27.49 o 
   1   1   5        1.40       15.28      6.04 o 
   2   1   5     4960.70     5300.58     72.92 o 
   3   1   5      650.51      637.57     20.86 o 
   4   1   5      527.19      488.01     19.15 o 
   5   1   5      381.00      377.88     20.78 o 
   6   1   5     1066.17     1018.54     24.04 o 
   7   1   5       33.68       26.21      9.12 o 
   8   1   5       45.64       37.69     13.14 o 
   9   1   5       32.40       30.52     25.79 o 
  10   1   5       58.88       44.21     28.78 o 
  11   1   5       14.70      -25.18     27.00 o 
  12   1   5       23.21       15.27     47.09 o 
 -13   2   5      223.31      217.60     36.79 o 
 -12   2   5       40.93       21.56     23.61 o 
 -11   2   5      148.42      113.90     21.24 o 
 -10   2   5      723.56      670.16     41.58 o 
  -9   2   5     1050.48     1013.28     20.77 o 
  -8   2   5      225.75      229.40     10.86 o 
  -7   2   5      206.91      214.23      9.62 o 
  -6   2   5       26.91       23.56      5.84 o 
  -5   2   5      139.22      136.76      6.65 o 
  -4   2   5      172.24      193.35      7.05 o 
  -3   2   5      190.20      185.46      9.88 o 
  -2   2   5     3122.64     3309.47     38.11 o 
  -1   2   5     1177.79     1276.86     23.73 o 
   0   2   5       12.10       34.33      7.28 o 
   1   2   5      539.80      587.99     20.06 o 
   2   2   5     3409.61     3723.41     55.29 o 
   3   2   5     2215.60     2274.51     40.81 o 
   4   2   5      841.40      856.04     23.43 o 
   5   2   5     1651.64     1584.46     47.95 o 
   6   2   5       53.60       48.45      8.99 o 
   7   2   5      254.91      269.65     18.44 o 
   8   2   5      837.14      855.55     30.63 o 
   9   2   5     1068.65     1071.48     54.16 o 
  10   2   5      396.64      441.97     49.67 o 
  11   2   5      100.96      147.35     38.03 o 
 -12   3   5      386.21      443.76     41.54 o 
 -11   3   5      461.76      470.67     31.34 o 
 -10   3   5     2148.53     2149.77     55.44 o 
  -9   3   5     3705.31     3713.47     66.28 o 
  -8   3   5     4314.36     4274.82     45.89 o 
  -7   3   5     4408.50     4349.44     53.47 o 
  -6   3   5     6376.45     6459.12     73.98 o 
  -5   3   5     6323.67     6411.17     61.79 o 
  -4   3   5     3697.05     3443.79     33.51 o 
  -3   3   5     7820.56     7615.18     68.75 o 
  -2   3   5    13452.79    13176.52    121.83 o 
  -1   3   5    22351.05    24066.55    249.81 o 
   0   3   5     2264.34     2085.32     30.89 o 
   1   3   5    23495.01    24340.94    273.38 o 
   2   3   5    10576.34    11399.14    119.23 o 
   3   3   5     4542.78     4549.56     67.46 o 
   4   3   5     4728.63     4627.05    105.92 o 
   5   3   5     1883.02     1825.47     45.61 o 
   6   3   5      255.98      231.82     14.18 o 
   7   3   5      230.73      268.69     19.29 o 
   8   3   5        6.24       -6.76     11.69 o 
   9   3   5      127.23      127.88     19.44 o 
  10   3   5       24.69       -3.56     20.55 o 
  11   3   5       40.83       65.39     32.76 o 
 -12   4   5      861.32      924.31     46.20 o 
 -11   4   5      926.72      972.61     39.62 o 
 -10   4   5      220.45      246.74     32.06 o 
  -9   4   5     1159.99     1204.56     33.96 o 
  -8   4   5     1471.90     1455.56     24.00 o 
  -7   4   5      547.34      540.95     14.58 o 
  -6   4   5      829.39      808.83     14.58 o 
  -5   4   5       68.76       66.56      7.69 o 
  -4   4   5     1851.40     2001.14     25.63 o 
  -3   4   5      294.13      310.12      9.72 o 
  -2   4   5     1619.97     1689.17     21.18 o 
  -1   4   5        3.66       14.57      5.99 o 
   0   4   5     4554.65     4689.93    163.74 o 
   1   4   5    18330.23    19159.06    224.64 o 
   2   4   5     7118.10     7200.19     86.54 o 
   3   4   5      626.37      586.37     21.30 o 
   4   4   5     5422.83     5197.79     87.08 o 
   5   4   5      767.23      831.43     24.52 o 
   6   4   5      419.06      434.28     20.91 o 
   7   4   5      885.29      847.28     32.29 o 
   8   4   5     2399.21     2435.62     51.41 o 
   9   4   5     2439.67     2442.09     60.88 o 
  10   4   5     1593.27     1607.95     64.55 o 
  11   4   5      953.02      885.59     56.52 o 
 -12   5   5      872.56      880.34     78.02 o 
 -11   5   5      602.55      646.90     51.30 o 
 -10   5   5     1261.34     1213.30     53.97 o 
  -9   5   5     4085.63     4070.85     75.55 o 
  -8   5   5     2469.84     2495.26     37.08 o 
  -7   5   5     5278.27     5306.73     70.83 o 
  -6   5   5     9835.96     9698.56    112.88 o 
  -5   5   5     7904.77     7627.44     92.14 o 
  -4   5   5     7846.27     7171.15     72.11 o 
  -3   5   5     7943.42     7581.45     96.07 o 
  -2   5   5    12228.50    12057.75    142.47 o 
  -1   5   5    17287.61    17099.76    197.67 o 
   0   5   5    20697.28    21009.26    241.88 o 
   1   5   5    19235.05    20148.68    235.11 o 
   2   5   5    13008.54    13375.79    149.66 o 
   3   5   5     4650.05     4408.13     74.64 o 
   4   5   5     4000.88     3993.22     74.81 o 
   5   5   5     2111.19     2161.80     45.68 o 
   6   5   5       57.60       41.56     13.65 o 
   7   5   5     1003.11      984.04     32.73 o 
   8   5   5     1165.89     1207.56     41.94 o 
   9   5   5      242.20      263.54     30.84 o 
  10   5   5       96.77       62.50     24.15 o 
  11   5   5        0.98      -12.32     22.33 o 
 -12   6   5      295.60      342.88     40.13 o 
 -11   6   5     1154.60     1202.62     73.39 o 
 -10   6   5     1034.10     1007.76     53.35 o 
  -9   6   5      438.35      432.94     35.76 o 
  -8   6   5      446.71      486.13     23.98 o 
  -7   6   5       91.21      141.83     19.38 o 
  -6   6   5      705.41      687.20     32.03 o 
  -5   6   5      502.28      504.66     25.89 o 
  -4   6   5      208.71      194.69     12.87 o 
  -3   6   5       18.24       35.03     11.06 o 
  -2   6   5       29.45       36.52      5.32 o 
  -1   6   5     4121.88     4208.43     52.28 o 
   0   6   5      493.46      579.67     14.74 o 
   1   6   5    10586.57    10869.31    121.08 o 
   2   6   5    17871.06    18149.43    181.47 o 
   3   6   5     5245.00     5538.61     77.27 o 
   4   6   5     1803.18     1799.52     32.49 o 
   5   6   5     2111.54     2069.63     54.49 o 
   6   6   5     1406.49     1380.49     36.59 o 
   7   6   5     3655.48     3612.77     74.36 o 
   8   6   5     2211.98     2242.40     57.94 o 
   9   6   5     1734.35     1651.79     60.06 o 
  10   6   5     1381.48     1367.92     87.86 o 
  11   6   5     1091.95     1269.78     64.46 o 
 -12   7   5      229.01      209.95     35.70 o 
 -11   7   5      690.09      726.21     56.46 o 
 -10   7   5      777.13      767.88     60.12 o 
  -9   7   5      770.07      786.87     58.56 o 
  -8   7   5     2175.16     2224.34     67.61 o 
  -7   7   5     3049.88     2935.30     76.73 o 
  -6   7   5     6043.49     5955.30    121.95 o 
  -5   7   5     5037.39     5103.71     88.14 o 
  -4   7   5     4544.80     4391.75     76.95 o 
  -3   7   5    11357.79    11425.38    161.41 o 
  -2   7   5    16354.56    15986.16    158.22 o 
  -1   7   5     8864.12     8823.74     92.88 o 
   0   7   5     2934.13     2542.58     35.69 o 
   1   7   5     2342.81     2196.81     44.89 o 
   2   7   5     6169.46     6146.50     83.51 o 
   3   7   5     4501.00     4596.63     67.99 o 
   4   7   5     4504.61     4528.61     61.93 o 
   5   7   5      708.06      748.95     28.86 o 
   6   7   5     2371.65     2384.54     49.80 o 
   7   7   5      686.46      654.10     33.84 o 
   8   7   5      611.46      593.67     34.21 o 
   9   7   5       93.92      141.96     22.11 o 
  10   7   5      177.50      202.72     38.84 o 
  11   7   5       54.89       63.85     31.29 o 
 -12   8   5      409.38      489.29     48.66 o 
 -11   8   5      197.16      234.42     68.84 o 
 -10   8   5      738.71      745.55     49.69 o 
  -9   8   5      375.67      374.83     40.54 o 
  -8   8   5        1.80      -21.27     25.89 o 
  -7   8   5      109.26      145.06     23.77 o 
  -6   8   5       93.86       48.71     20.19 o 
  -5   8   5        4.60        4.96      8.74 o 
  -4   8   5       11.45       -0.99     12.44 o 
  -3   8   5      541.95      585.95     18.58 o 
  -2   8   5      418.89      478.73     19.91 o 
  -1   8   5        6.81        0.41      4.15 o 
   0   8   5     1390.87     1465.09     24.89 o 
   1   8   5     1732.37     1810.34     34.75 o 
   2   8   5     5087.69     5057.94     72.82 o 
   3   8   5     3276.38     3213.36     52.95 o 
   4   8   5      118.96      141.63     12.76 o 
   5   8   5     1309.99     1336.40     36.05 o 
   6   8   5     3962.87     3742.12     75.25 o 
   7   8   5      835.62      816.22     62.95 o 
   8   8   5      784.27      823.70     39.10 o 
   9   8   5      900.38      963.79     42.48 o 
  10   8   5      821.10      836.15     52.96 o 
 -11   9   5      202.49      242.14     37.10 o 
 -10   9   5      191.16      197.13     63.87 o 
  -9   9   5      546.51      543.30     43.98 o 
  -8   9   5      276.53      292.05     32.33 o 
  -7   9   5      673.97      607.52     40.48 o 
  -6   9   5      787.63      789.13     41.66 o 
  -5   9   5     1882.37     1839.36     42.05 o 
  -4   9   5     2000.75     1910.36     56.48 o 
  -3   9   5     3548.41     3333.33     53.33 o 
  -2   9   5     4366.79     4374.30     67.53 o 
  -1   9   5     1657.62     1574.90     26.60 o 
   0   9   5      419.44      398.21     13.99 o 
   1   9   5     1806.70     1853.37     34.89 o 
   2   9   5      530.15      601.97     25.03 o 
   3   9   5     2289.69     2138.49     38.95 o 
   4   9   5     2381.54     2261.33     40.33 o 
   5   9   5     4620.59     4600.90     75.07 o 
   6   9   5      214.23      237.54     22.94 o 
   7   9   5       53.42       79.53     18.45 o 
   8   9   5       12.98       25.97     17.17 o 
   9   9   5      229.04      234.91     26.22 o 
  10   9   5        1.93       -7.10     22.68 o 
 -11  10   5       58.59        8.72     25.57 o 
 -10  10   5        4.10       16.02     36.58 o 
  -9  10   5        2.83      -10.03     23.81 o 
  -8  10   5       32.10       36.94     22.51 o 
  -7  10   5      249.57      242.28     21.98 o 
  -6  10   5        1.09      -20.70     27.74 o 
  -5  10   5      155.26      169.39     23.96 o 
  -4  10   5        0.43        5.90     16.76 o 
  -3  10   5      252.67      276.54     16.95 o 
  -2  10   5      254.60      265.32     15.24 o 
  -1  10   5       46.92       42.57      9.83 o 
   0  10   5        1.83       -7.96      7.96 o 
   1  10   5       84.44       88.46     10.79 o 
   2  10   5      277.87      295.41     17.02 o 
   3  10   5      158.94      172.94     14.73 o 
   4  10   5       20.64       17.57     12.78 o 
   5  10   5       20.87        6.58     12.09 o 
   6  10   5       12.99       -1.89     14.39 o 
   7  10   5      199.52      207.66     30.12 o 
   8  10   5      232.90      176.62     23.64 o 
   9  10   5      233.42      252.67     27.06 o 
  10  10   5       43.70       32.59     25.13 o 
 -11  11   5       13.95       17.50     25.91 o 
 -10  11   5       30.27       24.64     25.87 o 
  -9  11   5        2.42      -14.30     22.38 o 
  -8  11   5        5.54       -0.46     21.04 o 
  -7  11   5       24.58       24.78     15.47 o 
  -6  11   5       77.76       62.00     17.09 o 
  -5  11   5        2.20       -9.04     13.70 o 
  -4  11   5      123.11      100.31     21.57 o 
  -3  11   5      360.54      329.60     19.71 o 
  -2  11   5       25.49       16.15      9.91 o 
  -1  11   5      119.75      126.18     10.01 o 
   0  11   5        2.02       15.46      9.76 o 
   1  11   5       92.77       84.40     10.56 o 
   2  11   5      182.58      174.95     14.94 o 
   3  11   5      190.53      217.06     26.04 o 
   4  11   5      654.58      654.45     27.44 o 
   5  11   5        2.06       14.97     12.42 o 
   6  11   5       12.14       -3.23     14.75 o 
   7  11   5        0.52       -3.59     14.65 o 
   8  11   5       90.79      105.92     20.91 o 
   9  11   5      139.09      126.02     23.06 o 
 -10  12   5       32.96       -9.89     36.46 o 
  -9  12   5      183.68      204.41     34.28 o 
  -8  12   5      217.10      214.30     46.57 o 
  -7  12   5       12.56       36.09     22.44 o 
  -6  12   5        7.80       12.38     15.45 o 
  -5  12   5       18.82       13.90     17.25 o 
  -4  12   5      366.09      330.11     27.19 o 
  -3  12   5      165.14      144.60     19.33 o 
  -2  12   5       37.25       33.60     14.77 o 
  -1  12   5       28.61       25.01     11.63 o 
   0  12   5      288.83      304.81     15.36 o 
   1  12   5      134.39      109.01     12.42 o 
   2  12   5      178.88      199.47     14.47 o 
   3  12   5       21.18       16.47     10.94 o 
   4  12   5      986.56      935.13     32.75 o 
   5  12   5      342.32      319.36     22.03 o 
   6  12   5       61.39       69.42     17.89 o 
   7  12   5      147.53      137.41     20.95 o 
   8  12   5       33.11       16.99     19.39 o 
   9  12   5       44.96       63.95     34.28 o 
 -10  13   5      372.23      456.65     47.58 o 
  -9  13   5      257.87      199.76     34.32 o 
  -8  13   5      363.52      371.28     54.05 o 
  -7  13   5      305.74      317.10     35.94 o 
  -6  13   5      687.05      636.69     40.18 o 
  -5  13   5      274.85      265.08     25.01 o 
  -4  13   5      340.90      352.40     26.96 o 
  -3  13   5      785.48      768.95     64.73 o 
  -2  13   5     1587.77     1530.74     36.35 o 
  -1  13   5     1983.34     1973.65     39.71 o 
   0  13   5      701.53      725.56     24.97 o 
   1  13   5      591.97      553.88     25.57 o 
   2  13   5     1509.06     1415.74     30.98 o 
   3  13   5      210.75      238.80     17.95 o 
   4  13   5      133.28      127.48     15.73 o 
   5  13   5      119.25      127.13     16.93 o 
   6  13   5       56.63       31.22     16.55 o 
   7  13   5       66.50      103.40     26.78 o 
   8  13   5      286.22      283.81     29.72 o 
  -9  14   5       92.25      148.61     32.54 o 
  -8  14   5      305.73      350.59     40.36 o 
  -7  14   5       57.54       11.75     28.71 o 
  -6  14   5       10.13       25.75     17.25 o 
  -5  14   5        2.56      -14.57     14.57 o 
  -4  14   5        0.38        8.61     15.64 o 
  -3  14   5        1.80        3.62     15.31 o 
  -2  14   5      134.28      118.38     16.34 o 
  -1  14   5       27.27       37.84     13.42 o 
   0  14   5      116.80      114.52     14.54 o 
   1  14   5      505.35      514.41     23.53 o 
   2  14   5      364.07      370.14     20.90 o 
   3  14   5      860.17      826.61     28.85 o 
   4  14   5      859.30      846.15     29.30 o 
   5  14   5      442.90      453.05     32.35 o 
   6  14   5      509.44      659.58     39.42 o 
   7  14   5      684.84      702.94     40.81 o 
   8  14   5      277.98      293.24     46.59 o 
  -8  15   5      595.50      649.27     52.64 o 
  -7  15   5      949.23      933.45     57.73 o 
  -6  15   5      675.89      688.56     49.44 o 
  -5  15   5     1505.82     1466.00     49.01 o 
  -4  15   5     3371.39     3465.59    106.53 o 
  -3  15   5     2300.55     2223.36     58.61 o 
  -2  15   5     1841.51     1858.29     56.67 o 
  -1  15   5     2247.51     2190.46     48.03 o 
   0  15   5     2731.46     2752.45     55.60 o 
   1  15   5     1655.04     1588.48     41.49 o 
   2  15   5      747.76      783.06     28.39 o 
   3  15   5      379.66      388.95     24.65 o 
   4  15   5      602.85      584.31     26.89 o 
   5  15   5      455.90      471.00     29.48 o 
   6  15   5      398.08      456.34     30.02 o 
   7  15   5      529.30      535.26     58.24 o 
  -8  16   5       31.11        7.55     33.74 o 
  -7  16   5      182.60      233.12     35.92 o 
  -6  16   5       83.71      161.36     46.65 o 
  -5  16   5        2.20       10.03     18.32 o 
  -4  16   5      195.74      196.79     25.11 o 
  -3  16   5      200.17      231.30     25.94 o 
  -2  16   5        0.13       -3.83     12.98 o 
  -1  16   5      113.69      105.90     16.80 o 
   0  16   5      191.40      172.14     19.15 o 
   1  16   5       22.80       17.11     14.35 o 
   2  16   5      377.20      410.05     28.97 o 
   3  16   5      637.30      632.53     33.60 o 
   4  16   5      616.97      623.12     33.51 o 
   5  16   5      431.87      470.88     29.78 o 
   6  16   5      661.33      733.33     47.37 o 
  -7  17   5      433.82      460.18     57.42 o 
  -6  17   5      464.66      491.44     57.79 o 
  -5  17   5      825.73      845.79     55.04 o 
  -4  17   5     1262.22     1260.64     49.13 o 
  -3  17   5     3088.18     2973.25     72.96 o 
  -2  17   5     2317.86     2297.94     54.78 o 
  -1  17   5     1409.61     1453.68     41.43 o 
   0  17   5     1121.78     1166.85     42.19 o 
   1  17   5     1120.14     1113.41     43.08 o 
   2  17   5      769.93      721.46     49.11 o 
   3  17   5      860.07      848.93     42.52 o 
   4  17   5      268.51      272.70     38.10 o 
   5  17   5      458.45      529.13     42.94 o 
   6  17   5      479.43      513.11     77.32 o 
  -5  18   5      230.89      227.09     36.36 o 
  -4  18   5       29.63       27.47     33.07 o 
  -3  18   5       24.09       49.36     21.46 o 
  -2  18   5       26.38        8.87     18.69 o 
  -1  18   5       12.87       13.55     20.05 o 
   0  18   5       74.52       76.64     22.63 o 
   1  18   5      178.12      172.22     27.81 o 
   2  18   5      143.92      120.19     24.58 o 
   3  18   5      231.78      201.16     27.82 o 
   4  18   5      131.68      132.38     33.28 o 
  -4  19   5      338.84      401.56     51.23 o 
  -3  19   5      368.64      408.41     52.68 o 
  -2  19   5      906.61      911.84     67.95 o 
  -1  19   5      478.45      508.41     50.58 o 
   0  19   5      228.36      292.51     32.38 o 
   1  19   5      172.44      184.40     32.20 o 
   2  19   5      464.71      464.53     37.95 o 
   3  19   5      348.22      360.60     34.75 o 
 -13   0   6       90.34      120.90     44.98 o 
 -12   0   6      842.83      836.43     81.53 o 
 -11   0   6     1473.69     1549.16     91.37 o 
 -10   0   6     2732.77     2730.25     90.73 o 
  -9   0   6     8918.58     8841.97    133.14 o 
  -8   0   6     6307.24     6201.50    123.35 o 
  -7   0   6      808.62      866.74     25.82 o 
  -6   0   6     6408.85     6470.61     87.11 o 
  -5   0   6     9613.78     9452.11    131.08 o 
  -4   0   6    11864.19    12235.99    163.07 o 
  -3   0   6    26311.47    29166.93    350.18 o 
  -2   0   6    18374.72    18387.91    239.08 o 
  -1   0   6     2991.27     3148.89     52.49 o 
   0   0   6     2776.08     2659.95     70.21 o 
   1   0   6      659.69      659.52     33.85 o 
   2   0   6     3401.76     3669.40     72.50 o 
   3   0   6      668.45      685.44     57.64 o 
   4   0   6      112.48      142.43     22.80 o 
   5   0   6      213.77      219.30     43.58 o 
   6   0   6      201.12      210.87     46.39 o 
   7   0   6      386.01      426.71     29.29 o 
   8   0   6      289.12      305.15     25.99 o 
   9   0   6      201.59      189.78     54.82 o 
  10   0   6      362.35      449.85     73.10 o 
  11   0   6      431.13      522.95     80.13 o 
 -13   1   6      201.40      201.02     49.20 o 
 -12   1   6      102.52      117.06     29.21 o 
 -11   1   6       32.98       20.96     40.06 o 
 -10   1   6       33.13       10.78     23.52 o 
  -9   1   6       27.22       38.44     10.16 o 
  -8   1   6      242.23      275.03     12.66 o 
  -7   1   6       29.61       25.95      7.06 o 
  -6   1   6     2387.39     2427.47     29.58 o 
  -5   1   6     1970.49     1988.04     25.69 o 
  -4   1   6     7104.13     7810.69     72.55 o 
  -3   1   6    34815.97    38485.88    323.41 o 
  -2   1   6    23356.74    25071.46    228.62 o 
  -1   1   6     3541.12     3584.84     53.02 o 
   0   1   6     7057.07     7118.04     77.70 o 
   1   1   6    10650.95    11084.68    125.57 o 
   2   1   6    23429.99    24346.44    542.97 o 
   3   1   6    15793.44    16087.76    196.76 o 
   4   1   6    13019.77    12834.54    163.56 o 
   5   1   6    12844.29    12372.30    293.27 o 
   6   1   6     7289.64     7167.51    147.23 o 
   7   1   6     4118.69     4272.43     65.75 o 
   8   1   6     2393.03     2409.72     44.11 o 
   9   1   6     2056.24     2151.75     89.96 o 
  10   1   6     1905.93     1815.00    177.83 o 
  11   1   6      713.19      801.20     67.09 o 
 -12   2   6      571.29      565.26     46.59 o 
 -11   2   6     1981.14     1929.34     61.56 o 
 -10   2   6      909.89     1039.91     53.16 o 
  -9   2   6     4000.76     3998.04     47.51 o 
  -8   2   6     5963.60     5827.14     56.05 o 
  -7   2   6     3301.61     3320.03     35.87 o 
  -6   2   6     6948.92     7045.03     65.34 o 
  -5   2   6     5575.08     5640.18     55.67 o 
  -4   2   6     3376.57     3380.23     35.82 o 
  -3   2   6    15516.83    15912.71    146.99 o 
  -2   2   6     9259.04     9889.80    103.04 o 
  -1   2   6     4445.58     4581.53     57.30 o 
   0   2   6      542.91      524.23     17.68 o 
   1   2   6     4411.31     4696.80     88.75 o 
   2   2   6     1778.02     1814.83     39.52 o 
   3   2   6      596.58      590.85     21.70 o 
   4   2   6      144.83      136.98     15.89 o 
   5   2   6      182.54      206.41     18.01 o 
   6   2   6       81.97      103.48     14.65 o 
   7   2   6       93.89       87.89     16.56 o 
   8   2   6       29.60       14.63     13.43 o 
   9   2   6      173.04      243.46    111.06 o 
  10   2   6      331.62      367.33     47.43 o 
  11   2   6      121.30      112.18     53.42 o 
 -12   3   6       24.42       13.39     22.60 o 
 -11   3   6       39.99       36.24     17.32 o 
 -10   3   6        0.90      -11.79     14.20 o 
  -9   3   6      871.91      856.93     26.37 o 
  -8   3   6      401.85      398.01     14.65 o 
  -7   3   6      222.60      205.49     12.13 o 
  -6   3   6        1.12        4.04      6.20 o 
  -5   3   6     5559.25     5675.58     62.63 o 
  -4   3   6      861.24      906.51     15.71 o 
  -3   3   6     2054.92     2083.18     26.90 o 
  -2   3   6     1913.05     1706.61     26.93 o 
  -1   3   6     5846.92     6316.94     90.73 o 
   0   3   6     3037.24     3168.74     47.52 o 
   1   3   6     8627.52     8954.24    224.62 o 
   2   3   6    10055.29    10466.49    133.14 o 
   3   3   6     6228.98     6239.54    116.89 o 
   4   3   6     3395.61     3437.29     58.75 o 
   5   3   6     5327.17     5336.55     91.84 o 
   6   3   6     3215.66     3015.49     56.13 o 
   7   3   6      717.10      749.40     29.93 o 
   8   3   6      507.84      505.31     42.52 o 
   9   3   6      908.31      972.89     52.98 o 
  10   3   6      703.67      708.17     61.08 o 
  11   3   6       65.62      104.10     36.62 o 
 -12   4   6      250.35      296.15     66.07 o 
 -11   4   6      129.40      136.01     20.73 o 
 -10   4   6      481.66      459.61     27.81 o 
  -9   4   6     2674.46     2595.10     56.62 o 
  -8   4   6     1137.95     1161.04     22.44 o 
  -7   4   6      447.05      451.03     22.38 o 
  -6   4   6     1022.00     1002.92     19.32 o 
  -5   4   6     1646.84     1539.38     27.33 o 
  -4   4   6     2144.21     2109.67     33.90 o 
  -3   4   6      118.20      125.35      9.58 o 
  -2   4   6      353.38      301.71     11.30 o 
  -1   4   6     1815.64     1765.61     29.75 o 
   0   4   6     2367.96     2443.08     43.83 o 
   1   4   6     5720.66     6451.95     86.45 o 
   2   4   6     2953.15     3150.05     54.71 o 
   3   4   6      130.16      137.20     14.85 o 
   4   4   6      258.80      231.71     17.45 o 
   5   4   6      195.97      176.79     17.21 o 
   6   4   6     1311.61     1224.91     34.57 o 
   7   4   6       89.00       69.21     14.52 o 
   8   4   6       14.45        8.43     15.73 o 
   9   4   6      114.09      146.99     21.46 o 
  10   4   6       11.55      -16.51     21.82 o 
  11   4   6       26.34        3.12     31.39 o 
 -12   5   6       26.33        8.17     31.07 o 
 -11   5   6        2.75      -19.58     19.58 o 
 -10   5   6      174.53      178.68     28.34 o 
  -9   5   6        0.82       10.06     18.59 o 
  -8   5   6       91.09      112.22     15.63 o 
  -7   5   6      285.08      294.94     15.44 o 
  -6   5   6        4.58        3.19      8.01 o 
  -5   5   6       61.02       28.34      9.52 o 
  -4   5   6       27.78       29.16     14.46 o 
  -3   5   6       27.74       17.59      5.86 o 
  -2   5   6     1691.43     1713.12     39.74 o 
  -1   5   6      459.79      462.41     14.79 o 
   0   5   6     1014.85     1021.28     25.30 o 
   1   5   6     2963.00     3044.42     44.64 o 
   2   5   6      388.90      421.56     29.68 o 
   3   5   6      286.23      258.65     24.75 o 
   4   5   6      691.44      712.38     36.62 o 
   5   5   6      252.81      287.43     17.49 o 
   6   5   6      699.32      730.58     38.90 o 
   7   5   6        7.50       16.20     15.47 o 
   8   5   6      158.90      171.49     22.38 o 
   9   5   6       98.78      110.93     20.23 o 
  10   5   6        0.24       -0.51     22.12 o 
  11   5   6       33.57       14.90     26.00 o 
 -12   6   6       65.56       28.94     53.42 o 
 -11   6   6       25.37       38.29     25.18 o 
 -10   6   6        0.15       30.50     44.17 o 
  -9   6   6       97.18      108.32     24.10 o 
  -8   6   6       57.13       33.29     19.60 o 
  -7   6   6      318.81      326.94     37.36 o 
  -6   6   6      599.06      592.70     23.01 o 
  -5   6   6     2117.36     2137.14     38.94 o 
  -4   6   6      971.10     1041.53     33.19 o 
  -3   6   6      119.70      106.49      9.28 o 
  -2   6   6       89.63      112.76      8.66 o 
  -1   6   6     1475.44     1573.40     26.20 o 
   0   6   6     4509.39     4883.19     64.44 o 
   1   6   6     2351.76     2553.82     43.25 o 
   2   6   6     1763.46     1812.39     36.02 o 
   3   6   6       77.04       83.24     11.84 o 
   4   6   6        2.46       -5.95      9.18 o 
   5   6   6      355.60      343.73     16.54 o 
   6   6   6        3.53      -11.82     11.82 o 
   7   6   6        1.10      -13.90     13.90 o 
   8   6   6        1.73        8.19     16.76 o 
   9   6   6       20.07       14.32     17.64 o 
  10   6   6       52.68       50.49     29.46 o 
  11   6   6       47.64       53.38     26.88 o 
 -12   7   6       63.75       97.13     30.64 o 
 -11   7   6      111.56       95.05     28.83 o 
 -10   7   6       34.49       59.81     24.17 o 
  -9   7   6       25.00       25.10     21.22 o 
  -8   7   6        4.03       38.72     19.17 o 
  -7   7   6      365.06      352.73     39.73 o 
  -6   7   6      802.16      696.04     38.50 o 
  -5   7   6      763.20      867.44     32.62 o 
  -4   7   6      178.58      185.31     14.67 o 
  -3   7   6      697.22      767.19     25.83 o 
  -2   7   6     3015.40     3053.33     53.02 o 
  -1   7   6     1401.60     1405.48     29.02 o 
   0   7   6      197.56      200.56     10.89 o 
   1   7   6     4935.54     5007.85    107.03 o 
   2   7   6     5638.31     5695.38     81.08 o 
   3   7   6      975.55     1002.13     40.08 o 
   4   7   6     1601.49     1516.19     37.19 o 
   5   7   6     1053.56      961.03     25.29 o 
   6   7   6     2268.41     2263.83     50.25 o 
   7   7   6     1123.49     1173.79     47.68 o 
   8   7   6      186.71      172.63     22.92 o 
   9   7   6      130.16      150.45     23.38 o 
  10   7   6        6.47       30.97     23.87 o 
 -11   8   6      308.02      317.83     39.35 o 
 -10   8   6      480.77      433.65     40.49 o 
  -9   8   6      999.09     1032.02     56.12 o 
  -8   8   6     2296.40     2343.62     95.05 o 
  -7   8   6     1144.55     1147.40     77.46 o 
  -6   8   6     3348.37     3396.67    150.51 o 
  -5   8   6     1664.33     1647.37     39.52 o 
  -4   8   6     2239.40     2215.73     51.48 o 
  -3   8   6     7002.73     7048.91     94.84 o 
  -2   8   6     3541.47     3456.83     65.79 o 
  -1   8   6     1662.15     1729.15     28.06 o 
   0   8   6     3395.40     3570.86     45.79 o 
   1   8   6     1575.25     1636.49     33.65 o 
   2   8   6      587.03      553.91     25.87 o 
   3   8   6      103.94       93.54     13.39 o 
   4   8   6      656.13      608.78     32.69 o 
   5   8   6        0.44       10.29      9.64 o 
   6   8   6       70.72       43.23     16.23 o 
   7   8   6      792.95      778.76     60.26 o 
   8   8   6      171.27      120.66     23.13 o 
   9   8   6      338.70      349.81     30.39 o 
  10   8   6      153.57      233.40     33.60 o 
 -11   9   6       12.01        5.08     25.38 o 
 -10   9   6       41.62       30.16     24.99 o 
  -9   9   6       49.42       56.48     24.24 o 
  -8   9   6        8.90       14.29     20.05 o 
  -7   9   6      166.71      173.12     25.78 o 
  -6   9   6     1322.01     1273.41     49.84 o 
  -5   9   6     1029.39      980.80     58.84 o 
  -4   9   6     2586.43     2673.02     68.71 o 
  -3   9   6     1859.75     1825.41     71.91 o 
  -2   9   6      801.75      753.36     19.83 o 
  -1   9   6     4338.99     4144.63     52.44 o 
   0   9   6     6659.44     6762.21     83.17 o 
   1   9   6     4036.47     3993.88     56.56 o 
   2   9   6     2081.04     2005.27     45.47 o 
   3   9   6     2682.32     2611.02     44.86 o 
   4   9   6     4333.71     4235.28     67.31 o 
   5   9   6     5686.82     5660.05     77.23 o 
   6   9   6     1360.55     1392.29     44.56 o 
   7   9   6      866.20      856.87     39.76 o 
   8   9   6     1301.91     1301.94     75.83 o 
   9   9   6      329.55      317.42     30.28 o 
  10   9   6      267.10      324.78     37.60 o 
 -11  10   6     1064.99     1105.11    107.31 o 
 -10  10   6     1048.10     1056.76     61.61 o 
  -9  10   6     1701.00     1665.01     65.79 o 
  -8  10   6     2811.86     2722.76    116.25 o 
  -7  10   6     4757.90     4771.59    141.72 o 
  -6  10   6     2876.60     2892.47     78.70 o 
  -5  10   6     3092.66     3042.36     78.11 o 
  -4  10   6     1247.32     1239.24     70.40 o 
  -3  10   6     5854.64     5637.51    108.76 o 
  -2  10   6     5948.02     5768.86     74.08 o 
  -1  10   6     1745.92     1705.97     31.12 o 
   0  10   6     1664.57     1628.47     36.45 o 
   1  10   6       66.05       92.66     12.00 o 
   2  10   6      958.16      927.83     28.86 o 
   3  10   6     2000.55     1909.56     38.26 o 
   4  10   6      127.75      134.02     13.68 o 
   5  10   6        4.74       11.55     12.30 o 
   6  10   6       13.80       12.85     15.23 o 
   7  10   6      128.17      134.19     21.95 o 
   8  10   6      269.98      264.82     29.42 o 
   9  10   6      210.33      192.59     29.02 o 
  10  10   6      322.76      322.85     37.12 o 
 -10  11   6        0.77      -22.55     22.55 o 
  -9  11   6        0.15       -6.94     22.51 o 
  -8  11   6        0.30      -19.22     19.22 o 
  -7  11   6      117.38      120.51     19.61 o 
  -6  11   6      242.62      238.27     31.64 o 
  -5  11   6     3035.24     3143.08     81.66 o 
  -4  11   6     3358.01     3159.38     79.53 o 
  -3  11   6     1354.21     1266.32     48.90 o 
  -2  11   6     1912.09     1848.78     43.79 o 
  -1  11   6     3440.22     3450.50     50.09 o 
   0  11   6     2144.99     2069.11     37.35 o 
   1  11   6     4361.53     4261.03     57.12 o 
   2  11   6     4956.68     4696.62     67.39 o 
   3  11   6     4059.81     3890.08     60.22 o 
   4  11   6     4132.72     4078.46     62.41 o 
   5  11   6     1965.43     1966.40     46.47 o 
   6  11   6     2027.44     1968.24    120.37 o 
   7  11   6     1399.57     1447.08     67.21 o 
   8  11   6      702.88      762.45     41.34 o 
   9  11   6      766.09      868.46     50.97 o 
 -10  12   6     1165.48     1069.31     66.31 o 
  -9  12   6     1469.52     1590.77     97.55 o 
  -8  12   6     1809.22     1720.56     67.05 o 
  -7  12   6     2347.56     2499.24     78.96 o 
  -6  12   6     2246.64     2196.01     57.05 o 
  -5  12   6     1128.07     1085.02     39.17 o 
  -4  12   6     1799.98     1813.97     59.50 o 
  -3  12   6      546.65      590.31     42.72 o 
  -2  12   6      507.55      506.36     20.26 o 
  -1  12   6     1471.63     1484.73     27.84 o 
   0  12   6     1206.87     1146.85     29.16 o 
   1  12   6      924.31      922.61     28.72 o 
   2  12   6      284.95      343.30     19.11 o 
   3  12   6       20.95       30.34     10.80 o 
   4  12   6      322.38      329.50     23.25 o 
   5  12   6      171.82      173.21     18.70 o 
   6  12   6        0.01       18.73     16.14 o 
   7  12   6       63.10       36.33     18.49 o 
   8  12   6       26.75       50.89     22.85 o 
   9  12   6      220.68      218.00     35.43 o 
  -9  13   6        0.33        1.60     24.02 o 
  -8  13   6       24.33        5.51     23.37 o 
  -7  13   6        9.40        2.74     22.18 o 
  -6  13   6       84.52       70.27     18.60 o 
  -5  13   6     1081.43     1157.30     42.08 o 
  -4  13   6     3286.61     3215.23     70.34 o 
  -3  13   6      456.73      419.11     28.23 o 
  -2  13   6     1386.76     1377.64     42.17 o 
  -1  13   6     1340.68     1283.84     33.01 o 
   0  13   6     1492.76     1529.44     36.25 o 
   1  13   6     2803.31     2725.76     48.95 o 
   2  13   6     2469.21     2515.23     47.55 o 
   3  13   6     1461.55     1446.77     35.04 o 
   4  13   6      901.47      910.21     30.99 o 
   5  13   6      936.25      985.93     50.38 o 
   6  13   6     1057.84     1045.26     44.31 o 
   7  13   6      740.48      708.14     46.96 o 
   8  13   6      663.98      684.44     62.92 o 
  -9  14   6      245.34      235.47     47.88 o 
  -8  14   6      351.06      287.56     37.63 o 
  -7  14   6      753.69      658.07     75.92 o 
  -6  14   6      333.83      324.16     27.93 o 
  -5  14   6      174.77      180.42     23.26 o 
  -4  14   6       72.15       69.67     19.03 o 
  -3  14   6       52.17       57.45     21.10 o 
  -2  14   6      863.56      864.03     28.53 o 
  -1  14   6      251.52      306.01     23.15 o 
   0  14   6      495.19      479.55     25.67 o 
   1  14   6      521.07      511.60     28.29 o 
   2  14   6      170.17      176.71     16.80 o 
   3  14   6      211.21      230.59     24.52 o 
   4  14   6       63.91       63.07     16.66 o 
   5  14   6        0.03        3.92     16.17 o 
   6  14   6      162.12      168.98     25.75 o 
   7  14   6       15.06      -19.43     19.43 o 
   8  14   6       13.24       25.30     43.58 o 
  -8  15   6        0.07      -22.62     22.62 o 
  -7  15   6       66.18       44.52     26.78 o 
  -6  15   6        4.47       -3.95     21.84 o 
  -5  15   6      133.02       85.15     20.48 o 
  -4  15   6      170.30      145.22     22.51 o 
  -3  15   6      205.03      216.77     33.68 o 
  -2  15   6       57.41       50.16     13.91 o 
  -1  15   6      385.45      384.07     27.58 o 
   0  15   6      141.50      139.21     17.43 o 
   1  15   6      333.23      333.35     23.71 o 
   2  15   6      415.54      394.05     22.66 o 
   3  15   6       53.98       66.20     16.51 o 
   4  15   6       36.63       31.14     14.21 o 
   5  15   6      202.03      202.84     23.47 o 
   6  15   6      269.50      281.47     31.15 o 
   7  15   6      129.71      174.84     41.82 o 
  -7  16   6       39.71       63.81     27.72 o 
  -6  16   6       38.62        9.66     23.20 o 
  -5  16   6       17.58        2.38     18.32 o 
  -4  16   6       12.56       33.44     18.50 o 
  -3  16   6        2.54       -4.91     17.19 o 
  -2  16   6        1.52        4.73     16.50 o 
  -1  16   6        2.61       -4.49     16.56 o 
   0  16   6       14.31       29.97     14.88 o 
   1  16   6      127.89       95.85     17.29 o 
   2  16   6        1.33       -8.58     15.28 o 
   3  16   6       30.73       13.22     18.24 o 
   4  16   6        1.37      -10.33     16.08 o 
   5  16   6       33.62       28.69     18.43 o 
   6  16   6       19.00       -3.67     25.72 o 
  -6  17   6       61.09        5.84     24.68 o 
  -5  17   6        8.13      -10.22     23.83 o 
  -4  17   6       23.19       25.05     19.44 o 
  -3  17   6      216.11      192.85     25.76 o 
  -2  17   6       53.03       40.13     25.77 o 
  -1  17   6      158.86      173.45     19.82 o 
   0  17   6      135.03      101.02     20.31 o 
   1  17   6        4.25       -5.58     18.35 o 
   2  17   6       44.36       38.74     21.68 o 
   3  17   6       72.91      109.13     23.81 o 
   4  17   6      114.66      111.52     24.11 o 
   5  17   6       42.38       21.05     21.29 o 
  -5  18   6      172.33      212.50     35.76 o 
  -4  18   6       47.54       71.27     23.89 o 
  -3  18   6       42.29       86.05     23.07 o 
  -2  18   6        1.03       24.08     23.96 o 
  -1  18   6       32.36       33.21     27.38 o 
   0  18   6       40.51       27.07     30.24 o 
   1  18   6       89.03       69.34     23.74 o 
   2  18   6       97.26       96.47     24.10 o 
   3  18   6       60.44       48.21     22.72 o 
   4  18   6        7.13        8.67     22.01 o 
  -4  19   6      138.57      170.10     53.42 o 
  -3  19   6      263.25      266.28     46.59 o 
  -2  19   6      132.87      109.99     37.19 o 
  -1  19   6      123.48      162.83     38.18 o 
   0  19   6      368.22      448.88     45.62 o 
   1  19   6      314.04      338.15     34.24 o 
   2  19   6      284.63      310.35     33.74 o 
 -12   1   7       35.13       45.66     26.71 o 
 -11   1   7      284.03      317.41     34.20 o 
 -10   1   7      449.24      435.87     27.57 o 
  -9   1   7       46.26       47.30      9.39 o 
  -8   1   7      252.21      254.93     13.17 o 
  -7   1   7     1181.40     1181.61     21.93 o 
  -6   1   7      554.77      538.18     14.77 o 
  -5   1   7       17.50        4.93      5.76 o 
  -4   1   7       37.93       41.74      6.01 o 
  -3   1   7      298.28      372.39     17.27 o 
  -2   1   7     2928.18     3255.12     38.95 o 
  -1   1   7     4500.65     5028.48     63.46 o 
   0   1   7       57.04       53.14      8.01 o 
   1   1   7     2291.40     2450.01     42.99 o 
   2   1   7      631.31      665.84     24.76 o 
   3   1   7       67.97      115.54     13.07 o 
   4   1   7      254.16      299.50     25.09 o 
   5   1   7     1158.29     1149.41     46.27 o 
   6   1   7       72.54       85.92     21.23 o 
   7   1   7        1.35       -5.88     11.64 o 
   8   1   7      611.85      576.66     32.67 o 
   9   1   7      285.16      242.10     39.43 o 
  10   1   7       96.05      114.11     34.75 o 
  11   1   7       31.21      -20.59     30.38 o 
 -12   2   7      286.66      335.84     37.19 o 
 -11   2   7      307.06      294.38     34.60 o 
 -10   2   7      609.17      623.93     32.32 o 
  -9   2   7     1568.97     1537.99     26.42 o 
  -8   2   7       45.58       33.11      8.45 o 
  -7   2   7      413.03      401.46     13.13 o 
  -6   2   7      986.71      917.80     18.65 o 
  -5   2   7     3322.00     3387.80     37.77 o 
  -4   2   7     4028.81     3827.41     40.44 o 
  -3   2   7     4981.31     4982.33     56.48 o 
  -2   2   7     5275.00     5524.52     62.96 o 
  -1   2   7     5688.11     5731.09     70.69 o 
   0   2   7     6630.10     6645.96     96.63 o 
   1   2   7       68.11       35.55      8.27 o 
   2   2   7     4411.07     4361.02     74.49 o 
   3   2   7     1240.39     1212.45     40.81 o 
   4   2   7     2778.24     2702.70    107.37 o 
   5   2   7     2144.11     2197.80     64.14 o 
   6   2   7      371.32      346.43     31.23 o 
   7   2   7       99.65      103.58     12.59 o 
   8   2   7      328.48      311.01     24.24 o 
   9   2   7       86.45      148.36     68.18 o 
  10   2   7      197.43      204.58     41.71 o 
  11   2   7       73.47      101.38     38.18 o 
 -12   3   7      375.06      416.99     75.91 o 
 -11   3   7      476.95      527.10     34.29 o 
 -10   3   7      424.26      471.46     29.42 o 
  -9   3   7     1026.46     1115.49     43.51 o 
  -8   3   7     2339.05     2283.16     37.65 o 
  -7   3   7     1657.02     1634.51     29.26 o 
  -6   3   7      633.06      630.53     15.88 o 
  -5   3   7      577.57      596.85     14.67 o 
  -4   3   7      876.53      938.14     22.41 o 
  -3   3   7      959.94      943.14     23.16 o 
  -2   3   7       23.57       22.91      7.97 o 
  -1   3   7        4.28       18.63      7.72 o 
   0   3   7      892.00      866.49     22.80 o 
   1   3   7      406.35      454.93     19.07 o 
   2   3   7      534.39      523.65     21.54 o 
   3   3   7      469.18      459.91     28.11 o 
   4   3   7     1763.34     1782.79     87.25 o 
   5   3   7      932.27      988.34     43.09 o 
   6   3   7      992.14      979.91     46.08 o 
   7   3   7     1613.20     1568.98     44.44 o 
   8   3   7     1422.82     1395.22     44.15 o 
   9   3   7     1329.75     1303.93     72.65 o 
  10   3   7      596.03      571.96     78.72 o 
  11   3   7      434.27      456.47     56.38 o 
 -12   4   7      414.02      420.32     64.67 o 
 -11   4   7      875.94      867.30     35.88 o 
 -10   4   7     1140.78     1154.94     47.89 o 
  -9   4   7     1198.66     1206.77     37.10 o 
  -8   4   7      412.32      423.06     14.62 o 
  -7   4   7     1169.68     1211.80     25.90 o 
  -6   4   7     5471.48     5406.25     62.83 o 
  -5   4   7    10185.78     9930.61    113.77 o 
  -4   4   7     6470.37     6337.27     82.65 o 
  -3   4   7     9531.11     9794.77    100.83 o 
  -2   4   7    16239.28    16814.46    256.86 o 
  -1   4   7    27378.37    28299.84    461.00 o 
   0   4   7     7291.62     7364.89     96.31 o 
   1   4   7     3586.10     3089.80     50.35 o 
   2   4   7     3052.24     2705.11    120.18 o 
   3   4   7     9466.90     9200.03    160.13 o 
   4   4   7     2406.95     2425.91     48.93 o 
   5   4   7     4550.12     4376.46    114.24 o 
   6   4   7     1985.61     1957.71     45.35 o 
   7   4   7     2628.28     2595.38     54.29 o 
   8   4   7      616.92      636.94     35.13 o 
   9   4   7      448.87      509.64     94.89 o 
  10   4   7       58.06       44.22     32.76 o 
  11   4   7      153.84      236.82     43.43 o 
 -12   5   7      776.99      851.36     66.51 o 
 -11   5   7      370.29      386.98     37.95 o 
 -10   5   7     1106.77     1098.97    101.31 o 
  -9   5   7     1360.71     1391.34     54.12 o 
  -8   5   7     1409.34     1447.02     51.74 o 
  -7   5   7     1999.51     1972.03     35.86 o 
  -6   5   7      380.70      375.44     15.86 o 
  -5   5   7     2335.16     2312.32     42.93 o 
  -4   5   7        9.18        0.61      5.30 o 
  -3   5   7     1027.05     1070.97     21.05 o 
  -2   5   7      315.17      339.20     12.98 o 
  -1   5   7      168.65      143.12     10.94 o 
   0   5   7      104.36      103.96     11.52 o 
   1   5   7      211.84      240.35     14.70 o 
   2   5   7      117.73       91.07     17.25 o 
   3   5   7     2891.16     2891.46     59.15 o 
   4   5   7     1286.48     1267.55     46.50 o 
   5   5   7     2008.80     2030.62     61.71 o 
   6   5   7     2689.66     2696.76     66.26 o 
   7   5   7     1504.30     1512.79     46.72 o 
   8   5   7     2089.05     2067.81     69.19 o 
   9   5   7     1344.62     1332.38     59.07 o 
  10   5   7     1193.01     1254.26     78.02 o 
  11   5   7      502.06      394.93     51.13 o 
 -12   6   7      359.53      404.08     55.53 o 
 -11   6   7      795.94      874.26     54.26 o 
 -10   6   7      743.92      783.57     70.44 o 
  -9   6   7     1656.69     1703.58     61.17 o 
  -8   6   7     3750.55     3688.63    119.64 o 
  -7   6   7     1708.56     1718.51     55.97 o 
  -6   6   7     3493.81     3450.77     58.50 o 
  -5   6   7     7383.17     7469.39    103.13 o 
  -4   6   7    10571.79    10765.61    122.93 o 
  -3   6   7    13575.84    13460.43    147.69 o 
  -2   6   7    14891.91    14777.38    148.28 o 
  -1   6   7     9678.14     9804.65    121.51 o 
   0   6   7    13717.28    13767.72    186.19 o 
   1   6   7     7407.47     7202.99     97.80 o 
   2   6   7    13689.02    13303.47    188.88 o 
   3   6   7     3107.90     3184.20     63.93 o 
   4   6   7     3394.51     3258.41     62.40 o 
   5   6   7     7099.00     6786.67     96.98 o 
   6   6   7     9504.82     9230.87    123.32 o 
   7   6   7      902.41      861.03     37.97 o 
   8   6   7      504.60      505.76     56.81 o 
   9   6   7       89.31       76.25     21.16 o 
  10   6   7      150.36      124.14     29.94 o 
 -12   7   7      342.29      336.39     82.94 o 
 -11   7   7      631.22      636.37     48.10 o 
 -10   7   7      850.87      948.05     52.93 o 
  -9   7   7      741.47      642.25     43.10 o 
  -8   7   7     1036.28     1038.89     57.98 o 
  -7   7   7      198.92      179.12     26.00 o 
  -6   7   7      923.31      916.63     42.47 o 
  -5   7   7      355.75      388.66     19.88 o 
  -4   7   7      779.70      766.46     25.15 o 
  -3   7   7        2.46       28.47      8.93 o 
  -2   7   7      169.59      171.39     11.81 o 
  -1   7   7      349.98      325.95     13.76 o 
   0   7   7       28.19       37.27      8.49 o 
   1   7   7      756.90      864.77     23.07 o 
   2   7   7     2116.11     2301.12     44.07 o 
   3   7   7     1108.37     1099.56     30.06 o 
   4   7   7      972.15      982.28     28.90 o 
   5   7   7     1453.14     1496.41     51.65 o 
   6   7   7      726.36      722.80     49.78 o 
   7   7   7     1005.05     1059.52     41.71 o 
   8   7   7      334.34      301.04     27.59 o 
   9   7   7      950.03      932.80     44.18 o 
  10   7   7      793.88      753.06     67.03 o 
 -11   8   7      528.01      566.66     47.19 o 
 -10   8   7      277.35      274.79     34.74 o 
  -9   8   7      930.92      917.54     51.00 o 
  -8   8   7      965.36      915.18     48.92 o 
  -7   8   7     1459.81     1503.07     54.22 o 
  -6   8   7     1894.91     1833.06     58.29 o 
  -5   8   7     2838.08     2739.10     56.39 o 
  -4   8   7     5998.98     6016.86    117.14 o 
  -3   8   7     6729.78     6600.31     91.02 o 
  -2   8   7     6839.25     6651.17     82.05 o 
  -1   8   7     8102.21     8023.67    105.41 o 
   0   8   7     2648.08     2724.35     42.34 o 
   1   8   7     2671.67     2541.35     45.63 o 
   2   8   7     2118.55     1999.42     41.49 o 
   3   8   7     2388.38     2424.56     47.23 o 
   4   8   7     4298.30     4329.26     69.75 o 
   5   8   7     5435.90     5305.50     80.94 o 
   6   8   7      385.75      358.99     35.05 o 
   7   8   7      436.85      473.67     31.87 o 
   8   8   7      504.91      536.85     34.94 o 
   9   8   7      143.54      134.84     34.29 o 
  10   8   7        7.15       11.27     36.12 o 
 -11   9   7       93.05      152.22     33.01 o 
 -10   9   7      298.50      285.60     44.12 o 
  -9   9   7      652.37      628.90     45.84 o 
  -8   9   7        4.50      -18.20     27.85 o 
  -7   9   7       70.03       49.69     26.72 o 
  -6   9   7       27.16       56.54     20.01 o 
  -5   9   7       77.78       77.39     19.30 o 
  -4   9   7        1.07        2.83     16.41 o 
  -3   9   7     2164.86     2095.32     44.55 o 
  -2   9   7      258.27      284.69     14.78 o 
  -1   9   7       11.33        8.04      6.75 o 
   0   9   7      159.90      150.51     12.33 o 
   1   9   7      284.11      271.87     16.02 o 
   2   9   7     1763.99     1792.85     39.91 o 
   3   9   7     2265.03     2415.20     48.16 o 
   4   9   7     1282.40     1315.75     31.77 o 
   5   9   7       45.03       45.35     11.19 o 
   6   9   7      197.42      191.46     22.40 o 
   7   9   7       26.41       41.92     17.87 o 
   8   9   7      127.37      146.79     23.05 o 
   9   9   7      168.19      187.49     34.24 o 
  10   9   7      294.73      252.44     36.06 o 
 -11  10   7       94.29       78.18     30.52 o 
 -10  10   7       58.03       90.35     33.22 o 
  -9  10   7        2.21        8.01     21.60 o 
  -8  10   7      406.05      382.22     53.38 o 
  -7  10   7      109.86      109.84     24.20 o 
  -6  10   7       54.77       36.36     19.67 o 
  -5  10   7     1070.72     1023.71     33.62 o 
  -4  10   7      989.77      988.64     75.45 o 
  -3  10   7     1619.03     1657.62     40.07 o 
  -2  10   7      747.85      786.35     24.94 o 
  -1  10   7        3.00       11.90      7.76 o 
   0  10   7      234.24      237.37     14.74 o 
   1  10   7      893.74      855.62     24.67 o 
   2  10   7       25.62       10.24     14.02 o 
   3  10   7       80.32       66.19     12.73 o 
   4  10   7      102.38       94.11     14.67 o 
   5  10   7      198.68      216.43     25.59 o 
   6  10   7      328.25      374.88     29.15 o 
   7  10   7      101.08       75.10     20.15 o 
   8  10   7        1.10        7.73     17.98 o 
   9  10   7        4.38      -12.98     19.48 o 
 -10  11   7        0.03       20.65     37.54 o 
  -9  11   7      119.73       77.40     31.50 o 
  -8  11   7       20.72       13.72     32.22 o 
  -7  11   7       60.73       62.41     23.33 o 
  -6  11   7        0.08        0.58     18.75 o 
  -5  11   7      130.71      149.66     25.13 o 
  -4  11   7       31.43       38.46     19.45 o 
  -3  11   7        5.05       25.36     17.96 o 
  -2  11   7      540.76      529.58     20.90 o 
  -1  11   7      263.15      279.58     14.71 o 
   0  11   7        6.47       -8.02      9.58 o 
   1  11   7        5.24       15.00     11.54 o 
   2  11   7      259.61      247.78     18.02 o 
   3  11   7     1288.30     1182.19     31.30 o 
   4  11   7       22.64       -3.31     10.65 o 
   5  11   7       54.10       26.62     14.47 o 
   6  11   7       66.87       76.16     18.93 o 
   7  11   7        1.68        5.38     16.60 o 
   8  11   7       41.50       54.61     21.21 o 
   9  11   7        1.12       26.14     25.55 o 
 -10  12   7        0.09       33.35     27.66 o 
  -9  12   7       11.98       56.55     28.24 o 
  -8  12   7       83.00      102.29     28.82 o 
  -7  12   7      113.82      106.00     20.27 o 
  -6  12   7      117.18       70.39     24.56 o 
  -5  12   7        0.71       27.73     19.20 o 
  -4  12   7      255.03      232.73     27.32 o 
  -3  12   7     2934.55     2889.87     75.20 o 
  -2  12   7      151.78      195.89     27.05 o 
  -1  12   7       16.19       13.30      8.72 o 
   0  12   7      317.38      308.95     19.73 o 
   1  12   7      916.14      838.41     26.83 o 
   2  12   7      645.81      586.64     24.84 o 
   3  12   7      490.16      502.12     22.06 o 
   4  12   7       31.38       47.74     14.95 o 
   5  12   7      145.04       92.06     31.56 o 
   6  12   7       49.98       83.09     20.49 o 
   7  12   7       40.73       36.86     19.65 o 
   8  12   7       30.51       22.39     23.10 o 
  -9  13   7       60.28       58.39     28.92 o 
  -8  13   7       83.32      129.85     30.01 o 
  -7  13   7       42.58       34.93     37.82 o 
  -6  13   7       28.68       45.29     18.22 o 
  -5  13   7      586.02      680.23     36.76 o 
  -4  13   7      600.72      594.52     33.81 o 
  -3  13   7       15.80      -11.90     22.38 o 
  -2  13   7        0.28       12.36     14.90 o 
  -1  13   7       59.06       33.39     12.42 o 
   0  13   7       88.02       82.11     13.30 o 
   1  13   7        3.73       34.24     12.44 o 
   2  13   7      522.76      543.06     25.46 o 
   3  13   7      233.44      232.84     17.19 o 
   4  13   7       13.14       -5.04     14.01 o 
   5  13   7      174.00      133.39     23.49 o 
   6  13   7      123.40      123.02     22.29 o 
   7  13   7      437.91      370.51     35.89 o 
   8  13   7      316.09      321.37     37.64 o 
  -9  14   7      318.83      346.59     42.71 o 
  -8  14   7      336.67      340.12     40.58 o 
  -7  14   7      428.90      402.35     46.65 o 
  -6  14   7      676.49      687.46     38.08 o 
  -5  14   7      900.05      904.06     41.93 o 
  -4  14   7     1654.92     1714.11     51.95 o 
  -3  14   7     1181.03     1266.06     63.66 o 
  -2  14   7     1636.28     1536.68     55.80 o 
  -1  14   7     1085.18     1029.63     32.50 o 
   0  14   7     2209.15     2170.07     48.64 o 
   1  14   7     1180.88     1229.34     33.45 o 
   2  14   7      976.47     1048.30     31.84 o 
   3  14   7      787.93      815.04     29.09 o 
   4  14   7      470.21      514.12     29.02 o 
   5  14   7      249.13      302.85     31.17 o 
   6  14   7      469.71      519.35     40.22 o 
   7  14   7      139.15      119.23     27.76 o 
  -8  15   7      485.88      481.42     45.23 o 
  -7  15   7      320.93      427.69     42.91 o 
  -6  15   7      259.53      326.98     48.24 o 
  -5  15   7      458.17      437.18     45.86 o 
  -4  15   7      500.50      512.10     34.08 o 
  -3  15   7      113.93      130.17     21.54 o 
  -2  15   7       12.88      -15.89     15.89 o 
  -1  15   7      123.49       84.87     16.06 o 
   0  15   7      146.36      112.91     17.79 o 
   1  15   7      523.00      518.19     28.23 o 
   2  15   7      210.65      186.16     20.37 o 
   3  15   7      291.00      277.82     25.88 o 
   4  15   7      250.76      240.55     25.20 o 
   5  15   7      218.98      212.11     29.64 o 
   6  15   7      410.65      433.19     37.51 o 
   7  15   7      384.98      371.25     41.34 o 
  -7  16   7      915.77      891.86     58.31 o 
  -6  16   7      911.16      885.68     72.22 o 
  -5  16   7      912.88      889.82     61.68 o 
  -4  16   7      775.18      814.38     42.85 o 
  -3  16   7     1082.37     1138.41     44.80 o 
  -2  16   7     1174.76     1189.10     44.41 o 
  -1  16   7     2809.98     2748.53     57.03 o 
   0  16   7     1507.87     1437.66     41.33 o 
   1  16   7      887.12      965.81     41.47 o 
   2  16   7      624.49      622.97     40.16 o 
   3  16   7      752.82      805.49     39.93 o 
   4  16   7      887.42      990.32     46.93 o 
   5  16   7      681.57      783.94     59.18 o 
   6  16   7      193.30      188.91     32.93 o 
  -6  17   7      266.86      307.39     39.50 o 
  -5  17   7      126.19      123.84     40.72 o 
  -4  17   7       35.40       47.63     21.13 o 
  -3  17   7      257.75      277.36     28.95 o 
  -2  17   7       19.36       18.64     18.92 o 
  -1  17   7      205.50      196.25     21.34 o 
   0  17   7      227.03      199.52     23.58 o 
   1  17   7       18.09       28.35     20.55 o 
   2  17   7      105.65       88.62     24.01 o 
   3  17   7      106.97      146.52     41.49 o 
   4  17   7      494.76      519.04     39.38 o 
   5  17   7      351.44      354.90     34.55 o 
  -5  18   7      547.69      516.25     59.75 o 
  -4  18   7      913.48      922.83     48.74 o 
  -3  18   7      903.74      868.71     54.65 o 
  -2  18   7      970.05      914.70     54.12 o 
  -1  18   7      599.87      552.60     52.01 o 
   0  18   7     1117.08     1170.44     49.71 o 
   1  18   7      734.08      778.07     45.55 o 
   2  18   7      240.26      261.41     31.51 o 
   3  18   7      337.90      412.67     36.50 o 
  -3  19   7       46.77       23.73     39.36 o 
  -2  19   7       11.06        0.22     31.30 o 
  -1  19   7       42.28       16.60     35.14 o 
   0  19   7        9.29       -3.30     21.07 o 
   1  19   7       14.02        1.53     22.70 o 
 -12   0   8      199.49      247.42     47.80 o 
 -11   0   8      335.68      319.11     47.80 o 
 -10   0   8       50.55       42.17     28.12 o 
  -9   0   8       13.76       -9.80     12.81 o 
  -8   0   8     4343.62     4315.74     88.50 o 
  -7   0   8     4124.10     4249.50     73.02 o 
  -6   0   8      287.93      345.58     17.55 o 
  -5   0   8      440.19      592.34     27.60 o 
  -4   0   8     6762.84     7059.19    105.61 o 
  -3   0   8       87.14      178.11     15.83 o 
  -2   0   8     4560.51     4393.44     82.16 o 
  -1   0   8     9202.00     9482.01    136.29 o 
   0   0   8     3313.47     3223.75     67.34 o 
   1   0   8    14215.03    14955.96    420.32 o 
   2   0   8    25838.68    27357.02    417.93 o 
   3   0   8    21042.94    22525.44    617.84 o 
   4   0   8     8131.22     7982.09    180.41 o 
   5   0   8     6079.71     5851.40    201.73 o 
   6   0   8     3317.69     3371.75    104.78 o 
   7   0   8     1516.31     1533.69    102.62 o 
   8   0   8      345.00      397.83     66.07 o 
   9   0   8      764.46      764.74     91.37 o 
  10   0   8     1493.13     1422.64    113.87 o 
  11   0   8      817.09     1038.86    112.46 o 
 -12   1   8      648.23      704.96     54.12 o 
 -11   1   8     1306.10     1214.69     54.64 o 
 -10   1   8     2275.65     2276.69     54.95 o 
  -9   1   8     3783.63     3838.18     47.47 o 
  -8   1   8    11447.51    11157.00    113.40 o 
  -7   1   8     7327.19     7202.21     72.92 o 
  -6   1   8     4669.33     4708.82     50.82 o 
  -5   1   8    10146.90    10745.06     99.46 o 
  -4   1   8     8636.29     8491.90     76.53 o 
  -3   1   8     7248.51     7154.06     73.78 o 
  -2   1   8    11342.48    11898.78    116.31 o 
  -1   1   8    10159.30    10270.40    118.55 o 
   0   1   8     4889.00     4772.19     69.74 o 
   1   1   8     1921.72     1854.47     42.61 o 
   2   1   8     3227.68     3392.05     73.22 o 
   3   1   8     1606.50     1609.51     46.06 o 
   4   1   8     1115.41     1058.42     42.34 o 
   5   1   8      565.25      552.06     35.76 o 
   6   1   8        3.13      -11.40     16.94 o 
   7   1   8        5.78       -4.99     15.05 o 
   8   1   8       58.13       16.45     16.82 o 
   9   1   8       23.24       -5.26     28.12 o 
  10   1   8      109.42      113.08     37.19 o 
  11   1   8      144.50      166.05     42.03 o 
 -12   2   8      118.15      118.09     33.04 o 
 -11   2   8       18.96       15.29     20.21 o 
 -10   2   8       92.95       83.82     20.49 o 
  -9   2   8       95.41       97.25     15.09 o 
  -8   2   8      328.24      359.01     15.08 o 
  -7   2   8     1945.84     1914.84     29.46 o 
  -6   2   8      469.06      522.43     20.01 o 
  -5   2   8     1692.85     1767.38     25.82 o 
  -4   2   8      128.83      178.39      8.72 o 
  -3   2   8     3038.09     3033.96     48.07 o 
  -2   2   8     7518.65     7972.07     94.59 o 
  -1   2   8     6187.18     6074.38    115.13 o 
   0   2   8     7836.39     8049.39    106.82 o 
   1   2   8     4734.49     4809.30     65.76 o 
   2   2   8    11331.18    11698.45    195.04 o 
   3   2   8     7039.00     7079.54    169.67 o 
   4   2   8     5187.37     5105.51    119.01 o 
   5   2   8     5384.91     5227.31    111.10 o 
   6   2   8     1719.46     1654.82     57.61 o 
   7   2   8      165.30      185.98     32.34 o 
   8   2   8     1287.05     1254.52     52.22 o 
   9   2   8     1421.72     1498.53     78.45 o 
  10   2   8      918.15      898.03    106.84 o 
  11   2   8      712.14      816.77     70.55 o 
 -12   3   8       40.07       12.65     35.14 o 
 -11   3   8      533.42      521.53     34.71 o 
 -10   3   8      960.70     1007.82     50.73 o 
  -9   3   8     1167.81     1139.22     36.32 o 
  -8   3   8     4475.51     4432.55     58.20 o 
  -7   3   8     4898.24     4802.31     55.23 o 
  -6   3   8     2017.32     1922.46     29.69 o 
  -5   3   8     3836.51     3817.66     46.38 o 
  -4   3   8      110.17       82.37      8.26 o 
  -3   3   8      746.23      690.09     17.45 o 
  -2   3   8     9063.51     9243.20    107.63 o 
  -1   3   8     5886.07     6227.77    111.36 o 
   0   3   8     3351.20     3300.21     59.59 o 
   1   3   8      289.54      230.37     19.56 o 
   2   3   8      700.19      638.06     27.16 o 
   3   3   8     1218.61     1212.29     43.35 o 
   4   3   8       12.33        3.94     15.86 o 
   5   3   8       45.86       39.48     19.34 o 
   6   3   8      271.66      256.48     28.82 o 
   7   3   8        3.56       -0.26     15.10 o 
   8   3   8       93.90       80.36     20.92 o 
   9   3   8        2.04        0.54     28.32 o 
  10   3   8      126.00      117.44     38.42 o 
  11   3   8       67.82        0.09     32.29 o 
 -12   4   8      176.55      174.32     50.61 o 
 -11   4   8       70.19       65.44     49.19 o 
 -10   4   8        0.02       -2.81     12.47 o 
  -9   4   8       22.01       20.40     12.59 o 
  -8   4   8        6.61        2.76      8.59 o 
  -7   4   8       45.13       37.23      9.47 o 
  -6   4   8        2.21        3.12      5.70 o 
  -5   4   8        8.36       19.43      5.57 o 
  -4   4   8      217.67      206.73      8.58 o 
  -3   4   8       76.28       64.59      6.85 o 
  -2   4   8     4781.69     5268.05     79.21 o 
  -1   4   8     3464.23     3677.85     55.50 o 
   0   4   8      940.77      942.47     34.06 o 
   1   4   8      489.22      447.58     22.59 o 
   2   4   8       29.08       10.47     14.43 o 
   3   4   8     1581.78     1549.77     62.12 o 
   4   4   8     1118.03     1131.18     44.58 o 
   5   4   8      967.38      992.88     44.82 o 
   6   4   8      546.41      560.02     38.08 o 
   7   4   8      560.82      566.38     32.10 o 
   8   4   8      817.26      790.46     62.19 o 
   9   4   8      122.77      100.75     33.29 o 
  10   4   8      314.78      321.03     63.96 o 
 -12   5   8       20.24        9.84     37.96 o 
 -11   5   8       13.87      -12.35     21.72 o 
 -10   5   8      264.26      269.93     31.51 o 
  -9   5   8       26.22        8.75     18.98 o 
  -8   5   8        2.27       30.11     18.57 o 
  -7   5   8        0.48       25.51     10.08 o 
  -6   5   8      531.85      525.23     18.59 o 
  -5   5   8       17.82       29.11      8.07 o 
  -4   5   8      328.48      300.52     12.97 o 
  -3   5   8      268.66      276.07      9.27 o 
  -2   5   8      269.93      325.17     15.44 o 
  -1   5   8      829.00      865.42     27.19 o 
   0   5   8      165.37      147.31     12.58 o 
   1   5   8      761.00      825.26     27.98 o 
   2   5   8       25.02       30.60     28.57 o 
   3   5   8      140.26      128.42     20.79 o 
   4   5   8      194.29      201.03     25.13 o 
   5   5   8      869.60      712.39     41.72 o 
   6   5   8       71.70       42.56     16.98 o 
   7   5   8      336.86      330.77     39.57 o 
   8   5   8       27.07       27.64     20.06 o 
   9   5   8        2.19      -18.98     25.84 o 
  10   5   8       38.64      108.50     54.12 o 
 -12   6   8        4.96      -15.90     30.01 o 
 -11   6   8       10.40       -4.55     22.82 o 
 -10   6   8        8.85       19.95     22.51 o 
  -9   6   8       56.58       31.23     20.01 o 
  -8   6   8      284.60      276.11     28.91 o 
  -7   6   8        3.33      -15.19     15.19 o 
  -6   6   8     2378.58     2305.44     58.03 o 
  -5   6   8      124.40      130.00     12.09 o 
  -4   6   8        3.83       -0.31      6.18 o 
  -3   6   8      595.87      546.78     17.04 o 
  -2   6   8        5.01       -3.74      6.80 o 
  -1   6   8        0.50       -6.30      7.58 o 
   0   6   8      159.09      172.21     21.86 o 
   1   6   8     1340.03     1400.25     49.91 o 
   2   6   8     1502.93     1504.87     48.15 o 
   3   6   8      132.74      171.39     27.60 o 
   4   6   8       40.64        9.88     18.25 o 
   5   6   8        4.50        4.10     11.82 o 
   6   6   8       12.86       14.10     15.12 o 
   7   6   8       21.80       15.55     18.69 o 
   8   6   8      252.77      258.57     39.34 o 
   9   6   8        1.11       17.39     28.21 o 
  10   6   8        3.05       15.09     47.80 o 
 -12   7   8      124.37      189.85     43.69 o 
 -11   7   8      198.02      243.32     35.54 o 
 -10   7   8      344.19      434.84     40.98 o 
  -9   7   8      480.68      414.96     42.14 o 
  -8   7   8     1424.86     1465.61     55.77 o 
  -7   7   8      932.11      838.60     69.43 o 
  -6   7   8     1891.71     1897.85     58.43 o 
  -5   7   8     1960.24     1959.07     36.30 o 
  -4   7   8      309.72      294.98     14.15 o 
  -3   7   8       79.61       86.49      9.38 o 
  -2   7   8      485.04      453.18     14.80 o 
  -1   7   8     1769.91     1676.32     30.44 o 
   0   7   8     2358.74     2381.96     58.46 o 
   1   7   8      463.93      470.64     35.91 o 
   2   7   8      621.33      590.92     49.31 o 
   3   7   8       45.03       22.35     12.56 o 
   4   7   8        8.91        6.67     11.64 o 
   5   7   8      454.93      467.00     26.58 o 
   6   7   8      269.82      251.32     24.96 o 
   7   7   8      251.01      233.58     25.09 o 
   8   7   8        4.15        7.47     20.09 o 
   9   7   8       17.91      -26.81     26.81 o 
  10   7   8       31.23       -2.01     31.21 o 
 -11   8   8      169.79      199.44     43.03 o 
 -10   8   8       38.78        4.73     23.33 o 
  -9   8   8        2.50      -16.87     18.61 o 
  -8   8   8       54.39       74.95     23.15 o 
  -7   8   8       22.12       13.93     25.81 o 
  -6   8   8      334.09      356.49     31.05 o 
  -5   8   8      233.15      234.20     19.72 o 
  -4   8   8     1212.17     1197.64     30.65 o 
  -3   8   8     1563.71     1522.86     28.09 o 
  -2   8   8      286.23      270.85     16.42 o 
  -1   8   8      778.00      801.23     27.98 o 
   0   8   8     1743.77     1701.13     36.39 o 
   1   8   8     2463.17     2500.40     42.84 o 
   2   8   8     5904.00     5894.82     87.77 o 
   3   8   8     2307.96     2298.43     55.95 o 
   4   8   8     1243.35     1216.61     33.75 o 
   5   8   8     1365.37     1358.52     38.57 o 
   6   8   8     1175.28     1206.30     57.02 o 
   7   8   8     1127.27     1083.18     45.00 o 
   8   8   8      184.66      176.95     31.40 o 
   9   8   8      503.44      571.89     39.33 o 
  10   8   8      292.18      273.03     37.21 o 
 -11   9   8      732.21      734.03     54.26 o 
 -10   9   8     1113.29     1150.92     63.19 o 
  -9   9   8     1842.74     1819.87     67.15 o 
  -8   9   8     1914.79     2025.04     89.97 o 
  -7   9   8     2565.87     2618.12     75.93 o 
  -6   9   8     2310.91     2249.63     96.33 o 
  -5   9   8     4518.01     4362.44    104.29 o 
  -4   9   8     2712.19     2591.08     68.70 o 
  -3   9   8      932.55      867.35     28.89 o 
  -2   9   8     2627.12     2533.04     92.51 o 
  -1   9   8     1631.91     1605.00     41.16 o 
   0   9   8     1823.53     1761.93     37.70 o 
   1   9   8     2298.02     2222.79     44.14 o 
   2   9   8       10.48       11.52     12.63 o 
   3   9   8        3.86       -4.23     11.68 o 
   4   9   8       35.39       45.05     22.91 o 
   5   9   8        2.36       -5.63     14.90 o 
   6   9   8       15.03       17.99     17.10 o 
   7   9   8        7.71       16.82     17.93 o 
   8   9   8       12.86       10.42     22.93 o 
   9   9   8        0.14       -0.45     20.06 o 
 -11  10   8       55.40       56.41     29.82 o 
 -10  10   8       87.31       93.55     34.28 o 
  -9  10   8       11.85       19.66     24.52 o 
  -8  10   8        7.19       -2.04     19.76 o 
  -7  10   8        0.18       19.23     21.01 o 
  -6  10   8      454.67      359.15     36.62 o 
  -5  10   8      953.50      920.92     34.09 o 
  -4  10   8     1242.73     1206.08     46.46 o 
  -3  10   8      523.04      514.36     24.37 o 
  -2  10   8      485.09      470.25     20.53 o 
  -1  10   8     4308.10     4200.09     96.38 o 
   0  10   8     2829.83     2732.91     44.92 o 
   1  10   8     1755.89     1743.00     35.61 o 
   2  10   8     3790.42     3603.70     63.21 o 
   3  10   8     6299.12     5965.97     91.30 o 
   4  10   8     3494.97     3541.20     73.57 o 
   5  10   8     1695.66     1696.13     44.89 o 
   6  10   8     1162.17     1178.67     44.69 o 
   7  10   8      956.31      977.32     44.57 o 
   8  10   8     1543.02     1552.19     53.90 o 
   9  10   8      915.19      977.27     59.58 o 
 -10  11   8     1017.71     1020.60     73.55 o 
  -9  11   8     1557.24     1513.69     65.20 o 
  -8  11   8     1687.06     1739.43     67.75 o 
  -7  11   8     1518.11     1624.36     85.65 o 
  -6  11   8     2583.66     2613.64     77.37 o 
  -5  11   8     2741.44     2679.10     91.71 o 
  -4  11   8     1414.09     1309.52     49.71 o 
  -3  11   8     1620.80     1654.85     54.37 o 
  -2  11   8     3710.12     3688.84     70.65 o 
  -1  11   8     4392.44     4207.80     66.32 o 
   0  11   8     2787.13     2761.02     52.30 o 
   1  11   8     2886.81     2637.84     51.34 o 
   2  11   8     1203.17     1111.61     38.14 o 
   3  11   8      248.85      283.23     19.06 o 
   4  11   8      163.89      172.54     21.69 o 
   5  11   8       36.55       56.32     16.30 o 
   6  11   8        5.33        6.15     16.46 o 
   7  11   8      105.93      111.88     22.48 o 
   8  11   8       31.18       -4.50     22.14 o 
   9  11   8        0.32      -28.12     39.36 o 
 -10  12   8       20.94       13.07     27.33 o 
  -9  12   8        0.05      -23.42     23.42 o 
  -8  12   8        0.02       23.44     23.42 o 
  -7  12   8        1.35       -3.06     21.26 o 
  -6  12   8      164.47       93.11     24.24 o 
  -5  12   8      127.80      118.28     37.16 o 
  -4  12   8     1128.58     1099.62     64.87 o 
  -3  12   8     2326.23     2291.42     67.59 o 
  -2  12   8      690.32      721.31     40.75 o 
  -1  12   8      680.60      664.03     31.45 o 
   0  12   8     1644.87     1647.37     41.03 o 
   1  12   8     2184.19     2143.45     58.23 o 
   2  12   8     3997.69     4008.77     65.44 o 
   3  12   8     1927.97     1945.91     42.17 o 
   4  12   8     1153.51     1093.89     43.84 o 
   5  12   8     1037.78     1121.98     64.44 o 
   6  12   8     1311.84     1320.00     48.79 o 
   7  12   8     1570.74     1680.61     65.76 o 
   8  12   8      859.66      979.25     55.43 o 
  -9  13   8      397.78      489.26     52.34 o 
  -8  13   8      418.52      542.84     45.23 o 
  -7  13   8     1612.59     1619.75     65.92 o 
  -6  13   8     2254.76     2396.66     95.05 o 
  -5  13   8      985.77      925.30     50.25 o 
  -4  13   8      640.89      710.06     45.12 o 
  -3  13   8     1116.58     1066.17     47.31 o 
  -2  13   8     3636.67     3680.01     92.85 o 
  -1  13   8     1917.13     1930.60     73.01 o 
   0  13   8     1569.53     1509.92     43.57 o 
   1  13   8     1563.95     1510.81     41.24 o 
   2  13   8      833.37      772.84     33.11 o 
   3  13   8      348.87      365.95     22.92 o 
   4  13   8       50.55       26.36     15.69 o 
   5  13   8       38.36       23.59     18.31 o 
   6  13   8      244.61      238.09     33.67 o 
   7  13   8       42.78       38.53     24.80 o 
   8  13   8       10.66       12.65     35.14 o 
  -9  14   8        3.18        3.83     26.21 o 
  -8  14   8       16.25       57.48     27.00 o 
  -7  14   8        1.38       26.03     23.56 o 
  -6  14   8        4.60       33.62     18.50 o 
  -5  14   8        2.84       10.53     17.36 o 
  -4  14   8      222.19      196.02     24.15 o 
  -3  14   8      900.58      849.56     59.11 o 
  -2  14   8      503.93      458.57     31.06 o 
  -1  14   8      444.44      406.72     32.06 o 
   0  14   8      397.40      397.11     27.20 o 
   1  14   8      176.92      144.93     18.35 o 
   2  14   8      233.38      241.81     19.96 o 
   3  14   8     1012.05      998.68     33.49 o 
   4  14   8      564.45      528.52     41.04 o 
   5  14   8      413.23      414.28     36.89 o 
   6  14   8      595.90      662.27     46.67 o 
   7  14   8      490.66      464.95     68.01 o 
  -8  15   8       72.53       75.73     28.94 o 
  -7  15   8      236.65      174.23     33.22 o 
  -6  15   8      420.95      463.94     42.21 o 
  -5  15   8      226.59      225.30     26.06 o 
  -4  15   8      426.89      357.41     30.06 o 
  -3  15   8      385.26      414.50     31.65 o 
  -2  15   8       32.83       50.75     19.07 o 
  -1  15   8      387.12      415.34     30.71 o 
   0  15   8      174.68      160.59     19.01 o 
   1  15   8      320.86      318.41     23.66 o 
   2  15   8       66.50       77.56     16.90 o 
   3  15   8        1.70       -3.75     16.65 o 
   4  15   8      188.53      166.60     27.89 o 
   5  15   8      323.94      317.81     35.28 o 
   6  15   8       44.04       48.53     26.34 o 
  -7  16   8        1.08       -6.50     26.71 o 
  -6  16   8      154.93      164.48     32.69 o 
  -5  16   8       47.89       29.17     20.41 o 
  -4  16   8       80.73       77.02     22.10 o 
  -3  16   8       46.24       17.93     19.61 o 
  -2  16   8       18.03       11.70     18.80 o 
  -1  16   8       87.92       36.37     18.92 o 
   0  16   8        3.71       -4.95     14.26 o 
   1  16   8       12.45       -1.71     16.31 o 
   2  16   8        5.77       21.63     20.49 o 
   3  16   8        3.48       31.51     18.90 o 
   4  16   8       85.84       80.89     27.65 o 
   5  16   8        2.02       12.51     22.65 o 
  -6  17   8        5.44      -13.09     28.78 o 
  -5  17   8        1.34        9.33     23.28 o 
  -4  17   8       33.98       31.33     20.62 o 
  -3  17   8      262.45      238.00     28.20 o 
  -2  17   8       60.41       17.97     19.93 o 
  -1  17   8       26.94       31.65     21.79 o 
   0  17   8       20.98       11.59     21.10 o 
   1  17   8       46.65       40.70     21.79 o 
   2  17   8        0.01      -19.45     19.45 o 
   3  17   8        3.62       15.54     25.16 o 
   4  17   8       12.98       54.15     24.16 o 
  -4  18   8       64.28       50.22     27.76 o 
  -3  18   8       90.24      103.00     29.71 o 
  -2  18   8      222.47      236.14     33.13 o 
  -1  18   8      151.47      138.47     36.78 o 
   0  18   8       95.85       83.50     24.39 o 
   1  18   8      143.98      138.39     27.81 o 
   2  18   8       43.44       65.65     24.32 o 
   3  18   8       19.24       35.71     24.48 o 
  -2  19   8      418.12      389.40     73.10 o 
  -1  19   8      241.23      227.78     42.24 o 
   0  19   8      206.47      257.20     47.80 o 
 -12   1   9      108.98      136.01     28.83 o 
 -11   1   9       40.29       49.20     21.87 o 
 -10   1   9      111.76       92.63     19.41 o 
  -9   1   9        0.90       -9.18      9.18 o 
  -8   1   9        7.01        0.65      8.79 o 
  -7   1   9       20.08       -5.31      7.72 o 
  -6   1   9      370.29      406.19     14.09 o 
  -5   1   9     1478.96     1511.49     22.68 o 
  -4   1   9     2055.46     2110.05     27.11 o 
  -3   1   9      388.48      444.70     14.44 o 
  -2   1   9     7536.84     8180.97     91.62 o 
  -1   1   9       45.49       59.93     13.58 o 
   0   1   9      837.10      896.96     31.65 o 
   1   1   9      438.00      417.57     30.64 o 
   2   1   9      376.18      374.12     23.84 o 
   3   1   9     1306.02     1239.41     39.15 o 
   4   1   9      944.91      973.50     37.41 o 
   5   1   9        1.15       14.48     15.98 o 
   6   1   9     1102.32     1031.63     58.65 o 
   7   1   9      254.81      250.94     45.69 o 
   8   1   9      237.35      157.25     35.19 o 
   9   1   9       37.79       35.39     28.78 o 
  10   1   9      118.41       82.88     40.06 o 
 -12   2   9     1022.66     1088.16     54.63 o 
 -11   2   9      580.11      577.89     42.19 o 
 -10   2   9      641.86      610.12     31.14 o 
  -9   2   9      766.76      759.16     30.88 o 
  -8   2   9     1040.38     1031.19     24.06 o 
  -7   2   9      221.43      221.14     12.25 o 
  -6   2   9      180.77      193.58     10.85 o 
  -5   2   9      559.55      530.27     15.17 o 
  -4   2   9     4691.78     4797.17     50.90 o 
  -3   2   9      471.50      628.51     18.49 o 
  -2   2   9     1120.50     1335.74     27.60 o 
  -1   2   9       17.60       29.36      9.62 o 
   0   2   9      272.53      306.33     21.10 o 
   1   2   9      227.22      227.73     17.99 o 
   2   2   9       98.22      101.40     15.98 o 
   3   2   9     1143.50     1254.39     45.72 o 
   4   2   9       94.89      140.54     22.73 o 
   5   2   9      330.48      359.72     35.75 o 
   6   2   9     1659.90     1729.02     75.00 o 
   7   2   9     2723.30     2559.52     96.36 o 
   8   2   9     1148.83     1101.33     52.17 o 
   9   2   9      139.44      169.44     39.18 o 
  10   2   9      111.15      128.72     38.73 o 
 -12   3   9       41.18       19.68     33.74 o 
 -11   3   9       51.11       43.92     18.22 o 
 -10   3   9      182.53      216.51     24.35 o 
  -9   3   9      450.16      477.26     33.89 o 
  -8   3   9     1500.32     1497.52     31.42 o 
  -7   3   9      566.13      598.84     20.25 o 
  -6   3   9      609.20      614.36     27.22 o 
  -5   3   9     5876.81     5699.56     70.85 o 
  -4   3   9     7255.55     7639.08     83.16 o 
  -3   3   9    12023.05    13190.10    146.39 o 
  -2   3   9     8810.07     9456.95    118.45 o 
  -1   3   9    11238.84    11458.68    145.97 o 
   0   3   9     6624.70     7127.09     98.10 o 
   1   3   9     4892.61     4854.42     97.35 o 
   2   3   9     4681.06     4434.69     93.98 o 
   3   3   9     5547.63     5482.92    153.64 o 
   4   3   9     2894.79     2712.05     72.20 o 
   5   3   9     2493.93     2520.57     72.09 o 
   6   3   9     3462.91     3279.40     86.15 o 
   7   3   9     2575.22     2500.95    128.54 o 
   8   3   9      360.07      363.68     33.02 o 
   9   3   9      470.11      575.78     85.05 o 
  10   3   9       67.72       45.61     33.20 o 
 -12   4   9      941.31     1076.82     87.16 o 
 -11   4   9     1266.46     1387.87     70.99 o 
 -10   4   9      739.71      737.21     60.11 o 
  -9   4   9     1759.03     1816.23    105.36 o 
  -8   4   9     2244.72     2158.51     62.61 o 
  -7   4   9     5004.02     4848.64     57.77 o 
  -6   4   9     2931.05     2953.84     38.60 o 
  -5   4   9     1995.46     1991.09     28.68 o 
  -4   4   9       18.65       16.01      6.26 o 
  -3   4   9     2521.38     2440.17     40.69 o 
  -2   4   9       66.18       47.99      9.04 o 
  -1   4   9        4.83        3.28      7.92 o 
   0   4   9       15.31       10.64     10.47 o 
   1   4   9       52.08       39.88     25.39 o 
   2   4   9      969.24     1051.26     41.10 o 
   3   4   9       32.95        7.98     21.35 o 
   4   4   9     1324.89     1285.66     49.99 o 
   5   4   9     1628.98     1582.75     77.17 o 
   6   4   9     2361.96     2195.14     68.63 o 
   7   4   9     1331.14     1323.42     51.26 o 
   8   4   9      978.67      981.54     48.38 o 
   9   4   9      865.36      828.90     77.32 o 
  10   4   9      734.65      686.74    137.77 o 
 -12   5   9       95.45       66.07     43.58 o 
 -11   5   9      945.79     1008.74     66.46 o 
 -10   5   9      470.39      504.13     47.59 o 
  -9   5   9      767.80      779.75     45.50 o 
  -8   5   9     2376.03     2292.69     67.21 o 
  -7   5   9     1434.01     1413.10     37.42 o 
  -6   5   9     2226.11     2187.10     40.28 o 
  -5   5   9     4722.07     4663.92     67.50 o 
  -4   5   9     6086.94     6027.51     75.61 o 
  -3   5   9    11316.56    11061.94    154.46 o 
  -2   5   9    22990.01    23196.64    247.96 o 
  -1   5   9    16095.86    16126.21    179.06 o 
   0   5   9    12459.87    12767.34    184.64 o 
   1   5   9     8526.61     8605.28    130.74 o 
   2   5   9     5315.69     5076.29    159.06 o 
   3   5   9     6664.26     6749.43    130.91 o 
   4   5   9     1799.61     1737.94     70.94 o 
   5   5   9     4774.03     4269.02    123.07 o 
   6   5   9     5549.58     5425.63    149.85 o 
   7   5   9     1413.21     1428.69     53.52 o 
   8   5   9      481.53      571.54     74.70 o 
   9   5   9      224.92      247.65     42.17 o 
  10   5   9      127.93      179.45     52.01 o 
 -12   6   9     1222.12     1438.29     85.05 o 
 -11   6   9      593.17      598.43     45.67 o 
 -10   6   9     1043.58     1011.19     52.32 o 
  -9   6   9     1086.28     1035.99     51.08 o 
  -8   6   9     2231.99     2127.42     65.71 o 
  -7   6   9     3359.69     3338.53     82.71 o 
  -6   6   9     5911.16     6021.73    113.59 o 
  -5   6   9     1792.34     1798.74     33.12 o 
  -4   6   9      683.05      725.59     23.38 o 
  -3   6   9       33.06       36.16      8.41 o 
  -2   6   9     2154.90     2114.19     43.80 o 
  -1   6   9      915.59      956.19     29.55 o 
   0   6   9      172.63      158.26     16.30 o 
   1   6   9        1.16       -7.92     11.73 o 
   2   6   9        1.91       35.61     17.04 o 
   3   6   9      464.96      498.19     34.04 o 
   4   6   9      301.76      267.32     35.19 o 
   5   6   9     2637.86     2606.10    101.22 o 
   6   6   9     1249.16     1231.85     66.65 o 
   7   6   9      896.32      863.48     46.28 o 
   8   6   9      656.88      660.58     43.91 o 
   9   6   9      565.90      640.16     60.42 o 
  10   6   9      455.95      556.78     74.51 o 
 -11   7   9      180.56      125.85     30.33 o 
 -10   7   9      665.84      670.97     49.27 o 
  -9   7   9      775.13      809.33     48.68 o 
  -8   7   9     2364.19     2348.08    121.05 o 
  -7   7   9     1710.66     1642.87     97.97 o 
  -6   7   9      632.84      593.61     37.02 o 
  -5   7   9     3552.70     3324.68     54.15 o 
  -4   7   9     7019.90     6788.63     94.32 o 
  -3   7   9     8749.55     8604.71    107.89 o 
  -2   7   9    10654.60    10471.99    130.73 o 
  -1   7   9     7331.03     7257.47    109.36 o 
   0   7   9     7763.21     7885.81    121.11 o 
   1   7   9     4123.16     4168.09     76.28 o 
   2   7   9     4472.91     4473.85    124.09 o 
   3   7   9     2613.26     2517.48     68.58 o 
   4   7   9     3849.45     3855.90     74.06 o 
   5   7   9     1148.09     1112.87     36.16 o 
   6   7   9     1860.23     1843.24     59.25 o 
   7   7   9      834.15      877.69     42.30 o 
   8   7   9      590.19      633.24     54.16 o 
   9   7   9      334.74      361.52     48.84 o 
  10   7   9       46.06       37.44     33.75 o 
 -11   8   9      395.70      458.23     66.94 o 
 -10   8   9       61.52       46.59     27.19 o 
  -9   8   9      744.11      779.60     49.12 o 
  -8   8   9     1532.13     1413.14     56.56 o 
  -7   8   9     1590.68     1517.58     55.85 o 
  -6   8   9      943.20      951.35     43.22 o 
  -5   8   9      963.28      948.72     33.90 o 
  -4   8   9      261.01      257.27     15.90 o 
  -3   8   9      234.08      238.29     14.80 o 
  -2   8   9        4.77        1.49      7.13 o 
  -1   8   9       18.35       15.65     10.70 o 
   0   8   9       23.23       16.69     10.87 o 
   1   8   9      120.82      145.11     15.57 o 
   2   8   9      939.22      904.82     55.60 o 
   3   8   9        4.96       15.46     12.28 o 
   4   8   9     1215.32     1187.06     38.98 o 
   5   8   9      237.67      255.91     29.71 o 
   6   8   9      377.94      369.65     34.49 o 
   7   8   9      208.71      241.09     26.48 o 
   8   8   9      216.52      243.76     28.18 o 
   9   8   9      207.43      168.97     74.51 o 
 -11   9   9      102.36      138.13     32.96 o 
 -10   9   9      151.77      111.43     31.57 o 
  -9   9   9      361.76      382.13     38.62 o 
  -8   9   9      725.86      740.99     60.60 o 
  -7   9   9     1653.25     1550.02     57.78 o 
  -6   9   9      455.58      427.00     34.31 o 
  -5   9   9      247.91      220.82     22.56 o 
  -4   9   9     1832.97     1873.50     48.15 o 
  -3   9   9      935.46      878.56     23.49 o 
  -2   9   9      169.66      178.35     14.08 o 
  -1   9   9     1556.74     1491.32     37.22 o 
   0   9   9      700.06      720.11     26.26 o 
   1   9   9     1564.28     1586.06     38.29 o 
   2   9   9     1639.21     1639.75     67.84 o 
   3   9   9     2766.93     2743.67     74.83 o 
   4   9   9      343.60      356.70     23.79 o 
   5   9   9      665.00      639.52     36.11 o 
   6   9   9      234.23      227.41     26.14 o 
   7   9   9      537.46      546.62     36.43 o 
   8   9   9      191.23      198.19     27.40 o 
   9   9   9      122.67       86.28     30.41 o 
 -10  10   9       61.46       38.24     27.12 o 
  -9  10   9       77.21       54.26     40.95 o 
  -8  10   9       86.19       34.82     21.61 o 
  -7  10   9       89.68       42.48     22.26 o 
  -6  10   9      394.82      384.68     34.27 o 
  -5  10   9      182.99      168.00     33.89 o 
  -4  10   9      587.76      567.54     37.60 o 
  -3  10   9      554.45      524.73     39.68 o 
  -2  10   9        2.90       -6.86     12.42 o 
  -1  10   9       47.76       52.80     30.64 o 
   0  10   9       19.63       26.70     12.83 o 
   1  10   9       15.12        9.05     12.77 o 
   2  10   9       76.04       56.46     14.10 o 
   3  10   9       11.62       12.48     12.73 o 
   4  10   9       37.80       67.36     28.98 o 
   5  10   9       30.04       30.61     17.70 o 
   6  10   9        7.55       -8.18     17.49 o 
   7  10   9       11.77       31.93     19.93 o 
   8  10   9       13.70      -12.76     20.65 o 
   9  10   9        0.29       43.08     35.14 o 
 -10  11   9      104.09       53.15     28.07 o 
  -9  11   9       10.43       23.67     25.30 o 
  -8  11   9        1.26        8.69     29.10 o 
  -7  11   9        3.03      -18.31     18.31 o 
  -6  11   9        0.50        2.56     19.58 o 
  -5  11   9       70.35       54.30     34.58 o 
  -4  11   9      100.00       99.78     22.99 o 
  -3  11   9      403.98      388.02     31.29 o 
  -2  11   9      535.97      524.59     35.71 o 
  -1  11   9        1.14      -16.64     16.64 o 
   0  11   9      204.67      172.22     22.38 o 
   1  11   9       42.51       35.49     15.00 o 
   2  11   9       31.82       12.95     13.54 o 
   3  11   9      189.92      232.71     21.43 o 
   4  11   9        1.37       17.98     15.01 o 
   5  11   9       12.43       -4.44     14.07 o 
   6  11   9        4.64      -16.52     16.52 o 
   7  11   9       44.65       64.21     22.57 o 
   8  11   9       94.01       89.47     27.66 o 
 -10  12   9      154.30      197.33     61.09 o 
  -9  12   9       37.57       33.77     25.78 o 
  -8  12   9       20.65      -12.18     21.01 o 
  -7  12   9      330.98      283.75     33.90 o 
  -6  12   9       88.56      103.07     25.47 o 
  -5  12   9      210.18      208.48     28.85 o 
  -4  12   9      741.71      614.97     78.71 o 
  -3  12   9      478.38      481.33     35.66 o 
  -2  12   9        0.81        0.19     16.89 o 
  -1  12   9       53.44       42.51     27.75 o 
   0  12   9      267.15      193.08     21.51 o 
   1  12   9       87.12       58.57     17.00 o 
   2  12   9       31.89       45.54     15.67 o 
   3  12   9      121.14      119.44     18.51 o 
   4  12   9       29.28       31.86     16.11 o 
   5  12   9      151.15      125.19     19.70 o 
   6  12   9      109.13       94.02     22.51 o 
   7  12   9       25.32       52.55     25.20 o 
   8  12   9       88.73       97.58     33.62 o 
  -9  13   9       21.78       30.12     27.29 o 
  -8  13   9      231.54      188.98     35.93 o 
  -7  13   9      178.51      180.84     30.62 o 
  -6  13   9      798.83      715.20     58.09 o 
  -5  13   9     2036.93     1956.19     66.82 o 
  -4  13   9      653.77      598.58     61.90 o 
  -3  13   9      328.27      407.11     35.43 o 
  -2  13   9      319.16      325.19     31.88 o 
  -1  13   9      502.07      523.54     37.44 o 
   0  13   9     1491.35     1539.93     54.37 o 
   1  13   9      561.16      603.41     29.84 o 
   2  13   9      396.14      497.76     36.59 o 
   3  13   9     1140.04     1086.50     37.72 o 
   4  13   9     1452.75     1224.58     41.17 o 
   5  13   9      477.61      516.51     41.14 o 
   6  13   9      343.74      385.11     39.11 o 
   7  13   9       24.45       47.13     26.60 o 
  -8  14   9      257.09      269.43     40.31 o 
  -7  14   9      380.16      337.19     39.65 o 
  -6  14   9      530.96      496.75     39.36 o 
  -5  14   9      247.45      275.15     39.85 o 
  -4  14   9      153.56      164.52     27.17 o 
  -3  14   9       56.36       31.54     20.48 o 
  -2  14   9      244.98      241.81     29.75 o 
  -1  14   9       65.49       54.83     20.26 o 
   0  14   9       45.09       11.94     16.55 o 
   1  14   9      275.12      222.92     30.45 o 
   2  14   9       36.38       17.92     13.88 o 
   3  14   9        0.45       -3.64     13.29 o 
   4  14   9       15.17       18.48     17.87 o 
   5  14   9      239.97      293.91     55.97 o 
   6  14   9      186.89      188.53     32.18 o 
  -8  15   9      300.17      320.39     40.36 o 
  -7  15   9      581.38      543.62     47.59 o 
  -6  15   9     1031.61      898.71     56.25 o 
  -5  15   9      741.51      667.58     46.26 o 
  -4  15   9      954.15      944.47     45.85 o 
  -3  15   9     1510.65     1437.25     49.63 o 
  -2  15   9     1489.47     1537.79     71.22 o 
  -1  15   9      663.13      654.94     46.87 o 
   0  15   9      817.19      850.18     50.12 o 
   1  15   9     1615.23     1582.88     44.29 o 
   2  15   9     1583.53     1691.04     56.38 o 
   3  15   9      905.41      913.65     43.97 o 
   4  15   9      969.55      997.87     68.18 o 
   5  15   9     1093.39     1099.46     57.28 o 
   6  15   9      390.08      350.11     44.72 o 
  -7  16   9      181.81      269.00     47.15 o 
  -6  16   9      244.67      310.12     38.01 o 
  -5  16   9      354.31      388.24     33.41 o 
  -4  16   9      117.08      138.69     24.70 o 
  -3  16   9       25.17       41.08     19.66 o 
  -2  16   9        5.17       13.55     18.12 o 
  -1  16   9       36.84       32.40     18.97 o 
   0  16   9      120.23      133.40     26.80 o 
   1  16   9        4.99        4.03     16.98 o 
   2  16   9       29.63       37.60     19.18 o 
   3  16   9      120.62      112.66     22.72 o 
   4  16   9      295.30      398.40     52.15 o 
   5  16   9      248.30      272.06     41.81 o 
  -6  17   9      326.56      263.69     68.88 o 
  -5  17   9      688.08      648.12     50.46 o 
  -4  17   9      704.47      760.64     43.61 o 
  -3  17   9      686.02      720.91     50.31 o 
  -2  17   9      699.40      736.28     73.31 o 
  -1  17   9      770.90      801.92     50.23 o 
   0  17   9      659.57      628.31     44.51 o 
   1  17   9     1009.04      980.17     50.17 o 
   2  17   9      730.07      710.87     40.49 o 
   3  17   9      846.66      790.60     65.41 o 
   4  17   9      894.09     1001.31     78.29 o 
  -4  18   9      147.36      195.35     41.24 o 
  -3  18   9       16.51       50.83     26.46 o 
  -2  18   9       14.70       18.75     25.18 o 
  -1  18   9        0.06        1.41     23.54 o 
   0  18   9        0.62       16.39     29.21 o 
   1  18   9        4.67      -13.21     21.52 o 
   2  18   9       37.50       11.31     23.80 o 
 -12   0  10     1755.64     1868.27     99.81 o 
 -11   0  10      978.73      927.81     67.48 o 
 -10   0  10     1549.19     1404.36     77.32 o 
  -9   0  10     3045.39     3113.79     63.24 o 
  -8   0  10     4523.10     4345.12     77.19 o 
  -7   0  10     7501.05     7430.89    114.66 o 
  -6   0  10     6292.01     6455.23     90.19 o 
  -5   0  10     9230.08     9336.58    121.25 o 
  -4   0  10    13525.55    13628.41    188.45 o 
  -3   0  10     4469.69     4172.04     71.08 o 
  -2   0  10     5780.01     5892.08    108.92 o 
  -1   0  10     6471.74     6699.52    150.01 o 
   0   0  10    10874.30    11593.65    238.99 o 
   1   0  10     5142.81     5114.92    126.19 o 
   2   0  10     2036.27     1907.58     69.08 o 
   3   0  10     5808.98     5886.86    147.08 o 
   4   0  10     1415.43     1406.00     65.10 o 
   5   0  10      197.86      212.27     47.80 o 
   6   0  10      631.80      731.00     80.13 o 
   7   0  10      372.34      459.69     71.69 o 
   8   0  10       38.59        8.43     36.55 o 
   9   0  10       79.13       75.91     52.01 o 
  10   0  10        1.42       40.77     47.80 o 
 -12   1  10      235.63      304.69     35.28 o 
 -11   1  10      433.36      353.10     34.02 o 
 -10   1  10      129.87      167.33     24.79 o 
  -9   1  10        2.47       11.15     10.53 o 
  -8   1  10      185.17      167.26     12.19 o 
  -7   1  10      382.80      396.71     15.89 o 
  -6   1  10       11.36       26.13      7.86 o 
  -5   1  10      202.34      217.05     10.84 o 
  -4   1  10      181.08      204.05     11.14 o 
  -3   1  10        4.43       15.37      7.86 o 
  -2   1  10      451.84      416.30     19.84 o 
  -1   1  10     6064.95     6307.38     90.19 o 
   0   1  10    10717.56    11476.81    150.31 o 
   1   1  10     4804.85     4748.91     84.65 o 
   2   1  10     1043.89      932.47     35.91 o 
   3   1  10     3354.58     3227.11     69.05 o 
   4   1  10     2815.52     2785.72    101.84 o 
   5   1  10     3741.07     3579.35    111.28 o 
   6   1  10     3289.31     3165.54    107.36 o 
   7   1  10     1076.15     1034.02     66.40 o 
   8   1  10      826.65      820.84     65.61 o 
   9   1  10     1625.18     1640.86     85.47 o 
  10   1  10      815.64      905.13    118.79 o 
 -12   2  10      734.90      783.01     77.32 o 
 -11   2  10      244.53      229.41     62.56 o 
 -10   2  10     1561.68     1439.65     48.17 o 
  -9   2  10     2302.33     2343.38     53.39 o 
  -8   2  10     2746.77     2724.48     41.72 o 
  -7   2  10     4969.31     4882.87     57.04 o 
  -6   2  10     3602.17     3572.20     44.42 o 
  -5   2  10     5462.72     5386.71     57.21 o 
  -4   2  10     5660.88     5862.24     69.45 o 
  -3   2  10     4187.33     4252.81     60.41 o 
  -2   2  10     7740.54     7977.65     98.22 o 
  -1   2  10    11305.95    11573.74    166.93 o 
   0   2  10     4863.15     5092.98    137.57 o 
   1   2  10     2505.30     2430.84     54.25 o 
   2   2  10     1099.34     1097.82     37.24 o 
   3   2  10     1202.90     1118.89     39.67 o 
   4   2  10     1076.44     1179.66     50.02 o 
   5   2  10      341.35      428.52     87.86 o 
   6   2  10      864.63      806.18     59.14 o 
   7   2  10      422.21      506.91     61.85 o 
   8   2  10        4.99       22.05     28.00 o 
   9   2  10       11.23        0.73     30.38 o 
  10   2  10      113.74       91.09     39.18 o 
 -12   3  10      120.84       63.26     40.77 o 
 -11   3  10       32.84       21.09     32.33 o 
 -10   3  10       96.29      112.64     17.31 o 
  -9   3  10      290.14      282.31     26.78 o 
  -8   3  10       47.09       30.95     12.76 o 
  -7   3  10     1806.42     1759.53     29.89 o 
  -6   3  10      372.45      364.36     16.08 o 
  -5   3  10       53.69       54.59      8.55 o 
  -4   3  10      777.92      825.27     20.42 o 
  -3   3  10      632.40      740.28     23.56 o 
  -2   3  10       25.98       33.87      9.67 o 
  -1   3  10      774.90      786.34     26.24 o 
   0   3  10     2398.96     2371.85     46.60 o 
   1   3  10     1614.00     1535.12     42.35 o 
   2   3  10     1863.29     1852.32     55.97 o 
   3   3  10     2923.52     3104.21     89.86 o 
   4   3  10     3122.94     3073.42     80.01 o 
   5   3  10     1169.80     1210.55     79.43 o 
   6   3  10     3748.37     3605.53    116.64 o 
   7   3  10     1673.73     1640.37     79.98 o 
   8   3  10      439.51      516.49     54.43 o 
   9   3  10       70.66      122.19     37.96 o 
  10   3  10      301.19      322.69     86.45 o 
 -12   4  10      269.25      231.95     52.01 o 
 -11   4  10      175.57      161.71     33.28 o 
 -10   4  10       44.61       43.09     21.07 o 
  -9   4  10      615.77      590.85     50.93 o 
  -8   4  10      956.69      913.04     42.09 o 
  -7   4  10      993.48     1063.90     20.95 o 
  -6   4  10      342.90      401.94     18.78 o 
  -5   4  10       18.40       28.69      7.29 o 
  -4   4  10      986.02      996.42     30.49 o 
  -3   4  10     2477.87     2488.28     37.14 o 
  -2   4  10     3635.55     3481.71     69.99 o 
  -1   4  10     1839.98     1885.36     39.43 o 
   0   4  10     3473.26     3682.80     61.95 o 
   1   4  10      659.71      648.36     35.69 o 
   2   4  10       16.67       -2.30     16.68 o 
   3   4  10        3.07       -5.72     23.20 o 
   4   4  10        9.15       -8.70     20.80 o 
   5   4  10     1603.99     1533.49     71.49 o 
   6   4  10      787.04      744.00     57.99 o 
   7   4  10       16.00       10.11     30.09 o 
   8   4  10        0.11       -2.88     19.91 o 
   9   4  10       10.91       16.83     32.62 o 
  10   4  10       17.06      -27.46     31.62 o 
 -12   5  10       14.01       16.87     37.96 o 
 -11   5  10       53.12       46.90     29.90 o 
 -10   5  10       25.85       11.71     26.62 o 
  -9   5  10        6.20       -9.24     19.35 o 
  -8   5  10      304.79      284.03     28.70 o 
  -7   5  10      301.37      288.45     27.76 o 
  -6   5  10      946.32      924.55     25.62 o 
  -5   5  10        1.03       -5.12      8.71 o 
  -4   5  10      237.21      233.21     10.90 o 
  -3   5  10        0.74        0.98      4.81 o 
  -2   5  10        3.72       -1.33      9.05 o 
  -1   5  10     1562.87     1636.16     36.85 o 
   0   5  10      140.42      145.54     16.87 o 
   1   5  10       60.96       82.46     19.22 o 
   2   5  10       58.58       74.25     19.70 o 
   3   5  10      137.44      107.81     28.78 o 
   4   5  10      145.51      170.12     30.62 o 
   5   5  10      809.54      792.57     57.55 o 
   6   5  10      169.73      221.48     38.26 o 
   7   5  10      119.48      136.10     25.78 o 
   8   5  10       23.69       16.69     21.27 o 
   9   5  10       21.78       12.89     38.66 o 
  10   5  10        1.17       39.72     36.62 o 
 -11   6  10       44.82       42.31     25.85 o 
 -10   6  10        1.94        2.54     19.76 o 
  -9   6  10      183.69      195.42     28.45 o 
  -8   6  10       88.20      108.52     23.11 o 
  -7   6  10      182.27      164.07     24.26 o 
  -6   6  10      189.93      168.19     23.23 o 
  -5   6  10        3.81      -10.81     10.81 o 
  -4   6  10      656.23      603.56     25.74 o 
  -3   6  10        2.72        5.21      7.68 o 
  -2   6  10      132.40      129.21     19.95 o 
  -1   6  10      134.57      126.63     13.97 o 
   0   6  10      121.01      115.93     17.65 o 
   1   6  10      108.51      119.13     21.30 o 
   2   6  10      518.48      529.77     34.82 o 
   3   6  10        0.06       -8.64     17.58 o 
   4   6  10        0.14        6.33     21.87 o 
   5   6  10      374.85      326.14     42.17 o 
   6   6  10       68.26       23.58     26.22 o 
   7   6  10        0.02        6.02     32.38 o 
   8   6  10        0.02        1.38     20.43 o 
   9   6  10       17.18       22.71     52.72 o 
 -11   7  10        5.12       10.54     24.02 o 
 -10   7  10        1.22       -0.20     21.90 o 
  -9   7  10       38.49       22.10     20.96 o 
  -8   7  10       49.97       40.76     20.48 o 
  -7   7  10      394.95      310.19     29.97 o 
  -6   7  10      267.89      233.87     26.69 o 
  -5   7  10      199.14      215.51     14.99 o 
  -4   7  10      416.43      399.93     16.61 o 
  -3   7  10       44.07       42.14      7.46 o 
  -2   7  10       32.28       16.60     17.32 o 
  -1   7  10      104.31      113.13     15.95 o 
   0   7  10     1184.81     1184.03     36.49 o 
   1   7  10      581.57      549.91     35.16 o 
   2   7  10      339.16      357.35     30.27 o 
   3   7  10      717.09      735.78     42.94 o 
   4   7  10     1020.25     1118.22     64.42 o 
   5   7  10      867.69      869.41     73.10 o 
   6   7  10       58.58       53.42     28.83 o 
   7   7  10      204.83      170.53     28.59 o 
   8   7  10       66.17      122.85     28.70 o 
   9   7  10      383.18      462.14     55.63 o 
 -11   8  10      518.01      523.83     53.55 o 
 -10   8  10     1126.48     1146.81     57.76 o 
  -9   8  10      595.94      532.30     42.18 o 
  -8   8  10     1195.96     1208.83     52.96 o 
  -7   8  10     1067.17     1128.41     81.74 o 
  -6   8  10      815.30      799.31     44.31 o 
  -5   8  10     1410.94     1428.15     42.03 o 
  -4   8  10     1791.44     1676.29     46.47 o 
  -3   8  10      631.61      570.23     33.98 o 
  -2   8  10      472.98      438.65     20.36 o 
  -1   8  10     3963.93     3867.69     62.72 o 
   0   8  10     1840.02     1829.93     50.65 o 
   1   8  10     1414.63     1344.67     41.03 o 
   2   8  10     2700.65     2419.04     56.57 o 
   3   8  10     1139.71     1055.33     40.09 o 
   4   8  10     1019.23     1087.19     49.10 o 
   5   8  10       28.96       38.66     25.84 o 
   6   8  10       75.43       88.43     23.99 o 
   7   8  10       67.43      104.50     24.38 o 
   8   8  10        9.61       -6.43     21.92 o 
   9   8  10        6.90        4.01     29.72 o 
 -11   9  10        1.63      -24.24     24.24 o 
 -10   9  10       31.63       16.27     24.30 o 
  -9   9  10       86.27       81.07     25.97 o 
  -8   9  10       90.76       53.57     23.08 o 
  -7   9  10       94.53       87.27     23.68 o 
  -6   9  10       46.81        4.00     19.27 o 
  -5   9  10      196.78      176.77     19.88 o 
  -4   9  10      477.10      478.47     28.15 o 
  -3   9  10     1308.31     1257.60     30.18 o 
  -2   9  10     5445.73     5158.41     76.55 o 
  -1   9  10     1226.19     1214.69     46.47 o 
   0   9  10      601.43      593.44     26.15 o 
   1   9  10     1055.11      987.61     36.20 o 
   2   9  10     3078.37     2858.11     63.27 o 
   3   9  10     5796.06     5613.89     99.71 o 
   4   9  10     1045.45     1056.28     37.66 o 
   5   9  10      540.98      531.16     40.46 o 
   6   9  10     1365.93     1299.96     58.03 o 
   7   9  10      675.69      722.43     47.85 o 
   8   9  10     1062.74     1088.86     79.05 o 
   9   9  10      749.54      816.37    115.27 o 
 -10  10  10      974.56     1027.11    132.85 o 
  -9  10  10     1407.83     1574.68     65.64 o 
  -8  10  10     1148.68     1184.16     68.80 o 
  -7  10  10     1945.19     1919.34     66.71 o 
  -6  10  10     1429.35     1294.31     53.53 o 
  -5  10  10     3155.26     2999.63     66.21 o 
  -4  10  10     6258.72     6323.73    109.41 o 
  -3  10  10     3084.21     3001.79     58.78 o 
  -2  10  10     2296.58     2309.11     42.43 o 
  -1  10  10     2101.52     2107.33     59.16 o 
   0  10  10     2202.61     2175.79     61.35 o 
   1  10  10     3984.73     3793.61     92.93 o 
   2  10  10     1812.12     1710.78     48.30 o 
   3  10  10      563.24      630.99     31.89 o 
   4  10  10      176.15      163.89     24.75 o 
   5  10  10       92.58       62.84     20.07 o 
   6  10  10       75.48       78.96     20.84 o 
   7  10  10      464.19      479.66     36.82 o 
   8  10  10       39.97       31.98     33.29 o 
 -10  11  10       35.32       31.58     27.19 o 
  -9  11  10       54.88       62.89     26.00 o 
  -8  11  10        0.07        5.31     22.93 o 
  -7  11  10       37.68        5.15     20.06 o 
  -6  11  10       10.19      -18.44     18.44 o 
  -5  11  10      143.53      169.85     27.27 o 
  -4  11  10       59.34       34.22     20.08 o 
  -3  11  10      538.12      493.92     35.76 o 
  -2  11  10     1152.16     1076.26     52.48 o 
  -1  11  10      972.53      934.96     36.76 o 
   0  11  10     2295.53     2231.29     64.24 o 
   1  11  10     1782.60     1727.91     49.79 o 
   2  11  10     1852.45     2002.82     64.62 o 
   3  11  10     1306.86     1279.36     38.19 o 
   4  11  10     1814.76     1933.74     78.50 o 
   5  11  10     1279.98     1275.13     48.34 o 
   6  11  10     1059.32     1084.46     54.59 o 
   7  11  10     1496.02     1765.31     86.76 o 
   8  11  10     1030.51     1070.36     75.96 o 
  -9  12  10      814.14      879.13     58.33 o 
  -8  12  10     1377.41     1391.99     99.34 o 
  -7  12  10     1057.60     1057.23     58.75 o 
  -6  12  10     2443.89     2443.34     96.06 o 
  -5  12  10     2305.95     2303.26     72.77 o 
  -4  12  10     3301.05     3259.56    113.22 o 
  -3  12  10     4182.50     3968.61     96.03 o 
  -2  12  10     1975.04     1958.66     63.01 o 
  -1  12  10     2445.14     2492.12     71.41 o 
   0  12  10     1812.38     2046.75     64.64 o 
   1  12  10     1108.80     1168.15     42.24 o 
   2  12  10     1126.03     1062.53     51.13 o 
   3  12  10       40.46       19.38     15.92 o 
   4  12  10        4.15       -4.18     17.12 o 
   5  12  10      316.81      354.98     27.09 o 
   6  12  10      363.46      360.96     38.42 o 
   7  12  10       38.28       24.54     38.26 o 
  -9  13  10       95.70      164.55     33.27 o 
  -8  13  10        0.10       -2.51     23.29 o 
  -7  13  10        1.22      -15.90     21.69 o 
  -6  13  10        0.03        2.47     21.72 o 
  -5  13  10        9.19      -13.02     19.34 o 
  -4  13  10      247.08      230.79     29.88 o 
  -3  13  10      290.55      237.14     43.30 o 
  -2  13  10       90.79       98.12     22.53 o 
  -1  13  10      495.88      523.02     75.90 o 
   0  13  10     1030.66      933.80     45.16 o 
   1  13  10     1177.51     1221.34     52.37 o 
   2  13  10      248.49      244.66     21.17 o 
   3  13  10      408.57      411.49     38.23 o 
   4  13  10      735.45      834.69     38.87 o 
   5  13  10      996.14      945.96     55.50 o 
   6  13  10      589.74      628.74     47.75 o 
   7  13  10      501.37      572.91     57.05 o 
  -8  14  10      642.59      566.85     49.11 o 
  -7  14  10      461.28      400.58     45.05 o 
  -6  14  10      256.32      287.78     76.11 o 
  -5  14  10      737.96      698.47     48.68 o 
  -4  14  10      861.72      857.44     50.70 o 
  -3  14  10      691.64      753.60     47.56 o 
  -2  14  10     1251.25     1227.43     52.48 o 
  -1  14  10     1076.54     1051.86     48.37 o 
   0  14  10      423.10      478.80     37.02 o 
   1  14  10      401.23      430.84     28.78 o 
   2  14  10      294.95      332.68     25.81 o 
   3  14  10       72.92       43.86     19.61 o 
   4  14  10        7.44       71.99     20.63 o 
   5  14  10       21.07        8.53     24.10 o 
   6  14  10       87.73       77.29     30.48 o 
  -7  15  10        0.00       52.48     30.59 o 
  -6  15  10       26.26       19.35     25.01 o 
  -5  15  10       30.16       35.77     20.26 o 
  -4  15  10       34.91       47.33     23.96 o 
  -3  15  10      102.14       67.54     24.51 o 
  -2  15  10       52.40       46.14     23.92 o 
  -1  15  10       31.45       22.50     18.19 o 
   0  15  10      198.96      192.08     25.26 o 
   1  15  10        0.30        5.09     19.45 o 
   2  15  10       24.13       30.94     16.76 o 
   3  15  10      132.49      150.72     28.90 o 
   4  15  10      357.29      389.36     46.43 o 
   5  15  10      240.65      296.98     43.43 o 
  -6  16  10       33.44        3.86     26.71 o 
  -5  16  10      135.18      154.25     26.34 o 
  -4  16  10       21.57       40.78     30.03 o 
  -3  16  10       15.70       20.42     20.87 o 
  -2  16  10        1.05       -1.68     21.07 o 
  -1  16  10       65.73       36.58     27.83 o 
   0  16  10       49.51       33.90     22.61 o 
   1  16  10       13.47       69.13     24.32 o 
   2  16  10       27.50       36.52     20.26 o 
   3  16  10        0.99       -8.19     19.28 o 
   4  16  10        0.41        5.50     23.96 o 
  -5  17  10        4.67       12.20     30.38 o 
  -4  17  10        9.47       21.79     24.56 o 
  -3  17  10        2.56      -10.51     23.23 o 
  -2  17  10        8.37       23.34     24.24 o 
  -1  17  10       10.78       29.84     24.26 o 
   0  17  10       57.18       59.38     25.95 o 
   1  17  10        6.51      -12.76     26.78 o 
   2  17  10       15.23        6.16     27.32 o 
   3  17  10        5.39       38.40     25.87 o 
  -3  18  10      296.84      319.06     68.88 o 
  -2  18  10      381.10      396.65     40.56 o 
  -1  18  10      150.54      167.24     56.65 o 
   0  18  10       61.52      101.39     35.03 o 
   1  18  10       62.18       32.57     32.20 o 
 -12   1  11      235.11      244.24     34.20 o 
 -11   1  11       22.90        3.15     20.80 o 
 -10   1  11       89.64       74.07     27.41 o 
  -9   1  11       55.60       59.56     11.86 o 
  -8   1  11       26.49       29.86      9.37 o 
  -7   1  11       44.14       35.67      9.23 o 
  -6   1  11      787.69      800.93     22.79 o 
  -5   1  11      608.87      624.45     17.35 o 
  -4   1  11      982.37      927.88     23.13 o 
  -3   1  11      371.95      398.95     20.20 o 
  -2   1  11     1120.37     1237.96     36.80 o 
  -1   1  11        1.00        6.75     12.40 o 
   0   1  11      163.41      161.00     24.75 o 
   1   1  11       19.93       33.84     14.82 o 
   2   1  11      121.41      147.12     19.77 o 
   3   1  11      146.91      192.93     32.80 o 
   4   1  11       96.31       99.11     29.82 o 
   5   1  11      199.79      227.63     37.19 o 
   6   1  11      761.09      692.71     57.15 o 
   7   1  11        1.98       33.04     28.83 o 
   8   1  11      221.86      237.84     43.16 o 
   9   1  11       14.46       40.57     34.75 o 
  10   1  11       57.89       92.32     76.61 o 
 -12   2  11        0.03      -15.46     32.33 o 
 -11   2  11      138.67      153.45     35.14 o 
 -10   2  11      252.14      249.45     25.05 o 
  -9   2  11       15.76        9.01     12.03 o 
  -8   2  11      602.95      595.73     20.55 o 
  -7   2  11     3043.12     2991.99     49.95 o 
  -6   2  11     2656.12     2580.92     34.89 o 
  -5   2  11     1894.83     1948.37     31.68 o 
  -4   2  11     1515.78     1585.43     31.73 o 
  -3   2  11      604.54      631.38     21.65 o 
  -2   2  11     3626.29     3633.89     61.33 o 
  -1   2  11     4006.43     4198.88     68.79 o 
   0   2  11     3853.62     3955.81     75.30 o 
   1   2  11     2397.23     2472.64     57.28 o 
   2   2  11     4688.83     4849.17     90.84 o 
   3   2  11     3094.08     3188.61     99.90 o 
   4   2  11     1383.26     1432.90     66.58 o 
   5   2  11      249.82      263.02     37.96 o 
   6   2  11      666.16      718.16     58.09 o 
   7   2  11      477.17      461.07     50.84 o 
   8   2  11      319.12      327.93     48.68 o 
   9   2  11      177.56      222.64     44.60 o 
  10   2  11       75.52       87.85     38.18 o 
 -12   3  11      577.04      515.92     66.07 o 
 -11   3  11     1228.44     1407.17     88.56 o 
 -10   3  11      856.10      821.84     36.36 o 
  -9   3  11      803.76      784.78     30.68 o 
  -8   3  11     1719.13     1744.34     42.90 o 
  -7   3  11      915.16      883.57     23.59 o 
  -6   3  11      533.35      511.99     18.69 o 
  -5   3  11     2481.65     2506.98     42.37 o 
  -4   3  11     1490.05     1506.56     33.18 o 
  -3   3  11     1688.27     1690.05     31.09 o 
  -2   3  11        2.52       -6.19      9.49 o 
  -1   3  11      587.47      576.49     25.03 o 
   0   3  11      309.99      323.86     23.41 o 
   1   3  11      893.98      927.48     35.82 o 
   2   3  11      111.01      136.82     63.26 o 
   3   3  11      752.28      798.17    111.76 o 
   4   3  11      462.10      401.45     41.75 o 
   5   3  11      352.95      385.82     43.60 o 
   6   3  11      254.83      269.81     40.72 o 
   7   3  11      251.12      308.08     44.43 o 
   8   3  11       70.46       36.75     31.21 o 
   9   3  11       53.14       94.89     36.78 o 
 -12   4  11       46.16       26.71     37.96 o 
 -11   4  11        0.43      -23.90     30.93 o 
 -10   4  11       42.17        7.91     24.97 o 
  -9   4  11      160.50      184.54     26.69 o 
  -8   4  11     1470.35     1389.57     35.59 o 
  -7   4  11     5875.05     5541.67     78.13 o 
  -6   4  11     3267.54     3186.21     59.73 o 
  -5   4  11     3210.61     3200.24     42.79 o 
  -4   4  11     6287.74     6363.14     70.82 o 
  -3   4  11     5232.14     5353.91     66.55 o 
  -2   4  11     5117.04     5055.72     76.07 o 
  -1   4  11    11102.69    11265.42    148.43 o 
   0   4  11     4898.03     4809.95     87.18 o 
   1   4  11     8925.17     8930.65    141.72 o 
   2   4  11     4495.89     4544.72    100.63 o 
   3   4  11     4106.27     3881.12    112.82 o 
   4   4  11     2992.55     2994.75    100.34 o 
   5   4  11     2156.05     2056.97     83.34 o 
   6   4  11      950.92      963.54     73.80 o 
   7   4  11     1690.85     1726.52    104.73 o 
   8   4  11      625.27      544.09     56.99 o 
   9   4  11      433.81      436.15     56.01 o 
 -11   5  11     1849.13     2009.54     91.37 o 
 -10   5  11     1558.15     1645.45     61.84 o 
  -9   5  11     2422.74     2300.48    101.54 o 
  -8   5  11     3011.18     2972.10     79.45 o 
  -7   5  11     4267.26     4165.93     94.94 o 
  -6   5  11     1048.44     1044.15     27.54 o 
  -5   5  11      788.70      771.70     16.75 o 
  -4   5  11     3269.23     3111.87     42.81 o 
  -3   5  11      772.95      765.89     20.87 o 
  -2   5  11      164.99      186.84     14.43 o 
  -1   5  11      994.38      896.76     29.02 o 
   0   5  11      750.31      717.22     35.09 o 
   1   5  11       15.63       29.40     18.53 o 
   2   5  11        0.36        1.56     16.52 o 
   3   5  11      355.06      323.85     37.73 o 
   4   5  11      429.87      428.34     43.23 o 
   5   5  11      149.77       69.82     38.66 o 
   6   5  11      761.70      659.94     56.01 o 
   7   5  11      418.25      431.35     36.54 o 
   8   5  11      598.14      583.23     58.42 o 
   9   5  11      423.60      374.30     53.35 o 
 -11   6  11        1.90       40.50     29.90 o 
 -10   6  11      336.15      325.29     35.94 o 
  -9   6  11      302.17      304.78     32.24 o 
  -8   6  11      957.72      877.30     46.16 o 
  -7   6  11     3577.64     3442.94     85.68 o 
  -6   6  11     2604.34     2467.51     67.88 o 
  -5   6  11     3609.79     3566.97     56.99 o 
  -4   6  11     5582.37     5482.34     64.21 o 
  -3   6  11     2162.66     2171.98     36.05 o 
  -2   6  11     3913.11     4011.58     78.27 o 
  -1   6  11     4823.57     4999.05     71.59 o 
   0   6  11     7454.07     7517.93    120.12 o 
   1   6  11     4545.47     4380.90     97.23 o 
   2   6  11     3605.64     3600.05     87.10 o 
   3   6  11     3977.14     4115.63     97.66 o 
   4   6  11     6236.23     5971.90    241.79 o 
   5   6  11     1712.92     1675.50     78.36 o 
   6   6  11     1730.10     1767.81     82.43 o 
   7   6  11     1233.94     1178.05     54.45 o 
   8   6  11      453.23      467.63     40.29 o 
   9   6  11      443.43      446.07     56.42 o 
 -11   7  11     1001.39     1084.75     59.49 o 
 -10   7  11     1549.55     1572.67     82.75 o 
  -9   7  11      721.34      696.94     45.97 o 
  -8   7  11     1773.32     1729.56     75.44 o 
  -7   7  11     1949.95     1851.75     61.82 o 
  -6   7  11     5020.79     4869.13    107.13 o 
  -5   7  11     3571.37     3517.78     50.09 o 
  -4   7  11     1024.56     1044.24     25.84 o 
  -3   7  11       41.82       47.70      8.04 o 
  -2   7  11      549.30      508.95     25.02 o 
  -1   7  11      123.46      107.77     14.36 o 
   0   7  11        4.00        1.21     12.27 o 
   1   7  11       82.71      101.43     35.51 o 
   2   7  11      114.50      110.48     26.31 o 
   3   7  11       36.09       34.95     20.83 o 
   4   7  11      127.58      181.06     33.20 o 
   5   7  11      640.37      653.12    103.32 o 
   6   7  11      201.72      190.14     59.75 o 
   7   7  11      424.92      395.35     37.69 o 
   8   7  11      309.27      288.77     35.43 o 
   9   7  11      292.81      250.04     47.21 o 
 -11   8  11       13.33      -24.24     24.24 o 
 -10   8  11       82.86      111.30     29.11 o 
  -9   8  11      678.16      608.02     44.80 o 
  -8   8  11      539.73      579.85     42.77 o 
  -7   8  11      339.16      314.23     31.33 o 
  -6   8  11     1105.08     1136.12     48.96 o 
  -5   8  11      859.77      840.70     34.59 o 
  -4   8  11     1009.71      984.16     30.26 o 
  -3   8  11     1322.00     1359.17     35.15 o 
  -2   8  11      465.34      484.01     38.43 o 
  -1   8  11     2692.91     2735.50     52.02 o 
   0   8  11     4487.43     4242.66     71.39 o 
   1   8  11     3376.66     3261.85     82.11 o 
   2   8  11     2797.20     2868.61    106.89 o 
   3   8  11     3267.19     3240.12    117.92 o 
   4   8  11     1113.52     1105.41     44.74 o 
   5   8  11     1247.28     1231.75     68.24 o 
   6   8  11      669.19      644.58     59.48 o 
   7   8  11      221.03      267.05     36.44 o 
   8   8  11      311.27      320.27     38.60 o 
 -10   9  11       88.64       68.52     27.02 o 
  -9   9  11      400.96      442.75     53.00 o 
  -8   9  11      110.96       87.17     25.82 o 
  -7   9  11      303.61      286.12     32.19 o 
  -6   9  11      728.63      674.64     64.58 o 
  -5   9  11     4030.97     4004.53     79.56 o 
  -4   9  11      782.24      780.77     41.35 o 
  -3   9  11       32.07       22.81     15.31 o 
  -2   9  11       77.82       74.17     11.55 o 
  -1   9  11       58.66       50.46     20.58 o 
   0   9  11      101.25       75.60     17.43 o 
   1   9  11      362.05      361.31     31.29 o 
   2   9  11      299.59      260.68     23.57 o 
   3   9  11      232.53      319.76     35.71 o 
   4   9  11      134.32      157.65     35.17 o 
   5   9  11        8.66       26.28     27.21 o 
   6   9  11       74.37        8.68     20.40 o 
   7   9  11      104.76       92.17     27.35 o 
   8   9  11      246.74      236.59     34.82 o 
 -10  10  11       37.57       49.67     28.05 o 
  -9  10  11        2.09      -13.71     20.98 o 
  -8  10  11        4.49        3.40     20.76 o 
  -7  10  11      150.00      196.56     29.20 o 
  -6  10  11      149.49      131.60     26.23 o 
  -5  10  11       15.04       22.34     19.94 o 
  -4  10  11      216.83      263.49     25.57 o 
  -3  10  11       34.04       31.10     18.86 o 
  -2  10  11     1039.47      967.61     30.16 o 
  -1  10  11     1022.93      943.52     41.50 o 
   0  10  11      719.38      716.35     34.54 o 
   1  10  11      704.85      617.31     34.25 o 
   2  10  11      635.63      623.90     41.12 o 
   3  10  11      512.19      446.92     29.66 o 
   4  10  11      133.83      192.92     29.08 o 
   5  10  11        1.01        2.67     21.88 o 
   6  10  11       55.38       45.76     24.36 o 
   7  10  11      141.52      230.85     89.97 o 
   8  10  11       34.90       51.59     34.20 o 
 -10  11  11       62.17       70.77     37.89 o 
  -9  11  11      218.24      286.05     78.02 o 
  -8  11  11        1.43       -3.97     22.42 o 
  -7  11  11        8.21      -19.88     19.88 o 
  -6  11  11       80.91       75.00     24.01 o 
  -5  11  11        0.65       12.29     20.26 o 
  -4  11  11      168.24      149.20     21.15 o 
  -3  11  11        0.04        9.84     18.63 o 
  -2  11  11       15.31       24.36     19.45 o 
  -1  11  11        0.34       -7.18     17.82 o 
   0  11  11       26.53       40.51     16.32 o 
   1  11  11        0.23      -14.08     14.08 o 
   2  11  11      730.34      688.54     47.78 o 
   3  11  11      179.58      138.21     25.95 o 
   4  11  11       56.19       15.23     20.67 o 
   5  11  11       12.64      -12.63     20.26 o 
   6  11  11      120.27      130.58     49.90 o 
   7  11  11        2.03       40.96     31.39 o 
  -9  12  11        7.10       34.80     26.81 o 
  -8  12  11       17.49       10.15     23.97 o 
  -7  12  11       18.11        4.14     21.54 o 
  -6  12  11        0.34       11.73     21.30 o 
  -5  12  11      715.68      611.28     43.81 o 
  -4  12  11      284.63      249.19     32.72 o 
  -3  12  11        4.61       -0.15     24.48 o 
  -2  12  11      260.16      244.09     29.35 o 
  -1  12  11      477.48      470.03     36.21 o 
   0  12  11       17.35       50.57     22.04 o 
   1  12  11      131.42      122.68     20.65 o 
   2  12  11      288.39      315.80     28.13 o 
   3  12  11       79.30      136.60     27.02 o 
   4  12  11        4.31        3.33     21.47 o 
   5  12  11        3.54       27.69     27.36 o 
   6  12  11        8.64       -0.56     29.62 o 
   7  12  11       50.70       45.98     31.75 o 
  -8  13  11      265.44      346.42     40.30 o 
  -7  13  11      396.73      490.12     44.84 o 
  -6  13  11      265.70      230.95     33.25 o 
  -5  13  11        8.96       -9.11     19.77 o 
  -4  13  11       73.52       39.27     28.80 o 
  -3  13  11      130.68      113.94     40.11 o 
  -2  13  11      217.57      177.19     27.00 o 
  -1  13  11      450.54      441.90     37.04 o 
   0  13  11        1.24       19.33     19.73 o 
   1  13  11       11.28       23.86     20.79 o 
   2  13  11        8.05        1.45     21.53 o 
   3  13  11       90.10      102.65     26.85 o 
   4  13  11       37.71       10.67     26.78 o 
   5  13  11      329.13      305.82     44.43 o 
   6  13  11      210.17      210.52     43.23 o 
  -8  14  11      124.98       93.05     30.75 o 
  -7  14  11      395.99      402.83     74.74 o 
  -6  14  11      352.92      363.43     40.58 o 
  -5  14  11      404.19      401.13     39.15 o 
  -4  14  11     1220.10     1182.35     54.98 o 
  -3  14  11      588.33      550.41     42.74 o 
  -2  14  11     1063.13      944.99     49.97 o 
  -1  14  11     1304.58     1178.46     52.09 o 
   0  14  11     1198.89     1245.63     53.82 o 
   1  14  11     1488.01     1539.44     52.26 o 
   2  14  11      927.70      936.48     55.28 o 
   3  14  11      465.20      546.83     41.38 o 
   4  14  11      715.82      597.09    184.86 o 
   5  14  11      445.44      409.43     96.30 o 
  -7  15  11      472.80      486.22     50.74 o 
  -6  15  11      713.23      770.36     54.01 o 
  -5  15  11      352.18      381.29     40.58 o 
  -4  15  11      211.22      195.69     43.47 o 
  -3  15  11      248.67      290.51     48.16 o 
  -2  15  11      179.16      227.05     31.51 o 
  -1  15  11       96.44       75.38     24.61 o 
   0  15  11      201.94      167.32     27.72 o 
   1  15  11        6.31       23.61     19.00 o 
   2  15  11        0.45       17.19     19.20 o 
   3  15  11        6.73        9.30     30.22 o 
   4  15  11       58.14       57.64     43.58 o 
   5  15  11       16.24       -1.41     37.96 o 
  -6  16  11      670.75      643.80     62.60 o 
  -5  16  11      716.36      673.37     50.27 o 
  -4  16  11      561.10      577.08     47.02 o 
  -3  16  11     1327.52     1414.70     61.91 o 
  -2  16  11     1078.13     1190.35     58.39 o 
  -1  16  11     1157.99     1201.14     56.54 o 
   0  16  11     1069.90     1252.95     56.77 o 
   1  16  11      656.53      661.74     46.39 o 
   2  16  11     1170.62     1212.29     68.39 o 
   3  16  11     1592.49     1694.46     79.35 o 
  -4  17  11      146.29      197.36     41.43 o 
  -3  17  11       56.07       35.13     26.46 o 
  -2  17  11       49.41       13.22     25.95 o 
  -1  17  11      191.64      157.44     30.98 o 
   0  17  11       33.26      -10.27     22.65 o 
   1  17  11       58.62       81.19     32.76 o 
   2  17  11       24.86       18.27     29.82 o 
 -12   0  12      640.88      656.49     63.26 o 
 -11   0  12      834.25      996.69     68.88 o 
 -10   0  12      421.47      437.19     49.20 o 
  -9   0  12      259.82      275.18     29.77 o 
  -8   0  12      302.48      334.51     38.35 o 
  -7   0  12      804.41      835.17     34.90 o 
  -6   0  12      253.81      204.46     18.54 o 
  -5   0  12     1070.76     1062.66     30.45 o 
  -4   0  12       32.19      100.98     15.37 o 
  -3   0  12     3236.24     3519.39     77.93 o 
  -2   0  12     1354.37     1524.15     64.67 o 
  -1   0  12     4165.93     4661.75    396.43 o 
   0   0  12     1659.43     1718.91     67.05 o 
   1   0  12     4956.76     4975.76    131.57 o 
   2   0  12      840.44      761.93     74.51 o 
   3   0  12      990.09      823.78     78.72 o 
   4   0  12     3025.22     2808.72    137.77 o 
   5   0  12     3473.18     3387.90    158.85 o 
   6   0  12     2876.70     2676.58    144.79 o 
   7   0  12     6998.16     6830.63    267.10 o 
   8   0  12     2977.91     2670.96    154.63 o 
   9   0  12      914.48     1033.24    113.87 o 
 -12   1  12     1008.68     1031.19     53.01 o 
 -11   1  12     1955.04     1980.09     67.95 o 
 -10   1  12     1028.96      932.59     45.02 o 
  -9   1  12     1471.12     1494.63     41.88 o 
  -8   1  12     2674.23     2703.81     40.83 o 
  -7   1  12     4101.06     3914.56     50.89 o 
  -6   1  12     5027.59     5135.86     61.39 o 
  -5   1  12     4847.23     4837.61     55.35 o 
  -4   1  12     6734.09     6892.46     82.53 o 
  -3   1  12     6908.68     7204.51     92.09 o 
  -2   1  12     5519.65     5855.15     99.90 o 
  -1   1  12     9754.48     9931.92    215.99 o 
   0   1  12     8266.02     8519.61    136.42 o 
   1   1  12     6613.82     6730.98    114.88 o 
   2   1  12     4661.86     4546.63    123.75 o 
   3   1  12     1920.10     1693.46     71.57 o 
   4   1  12      870.66      829.92     74.51 o 
   5   1  12      486.34      450.55     48.68 o 
   6   1  12      627.93      582.46     56.23 o 
   7   1  12      258.43      263.77     44.23 o 
   8   1  12       13.11       14.95     40.06 o 
   9   1  12        0.77      -15.55     31.76 o 
 -12   2  12      418.20      431.57     60.45 o 
 -11   2  12      347.01      390.57     50.61 o 
 -10   2  12      317.65      338.71     30.36 o 
  -9   2  12      129.48      178.42     17.04 o 
  -8   2  12      296.72      293.02     19.59 o 
  -7   2  12     1035.85     1011.58     23.13 o 
  -6   2  12      897.21      803.57     31.21 o 
  -5   2  12       63.13       59.28      9.75 o 
  -4   2  12        0.23       10.78     10.05 o 
  -3   2  12       20.96       20.76     10.64 o 
  -2   2  12     2367.09     2478.62     57.10 o 
  -1   2  12     1488.04     1537.97     44.17 o 
   0   2  12     4476.68     4761.19     99.22 o 
   1   2  12     2090.81     2217.74    156.04 o 
   2   2  12     1495.05     1540.16     67.05 o 
   3   2  12      825.07      787.63     55.56 o 
   4   2  12     1395.08     1345.48     66.05 o 
   5   2  12      502.69      501.15     49.02 o 
   6   2  12     2570.30     2477.97     98.72 o 
   7   2  12     3268.51     2953.40    112.66 o 
   8   2  12     1316.41     1342.14     89.27 o 
   9   2  12      560.53      586.38    100.51 o 
 -12   3  12      509.17      586.21     70.29 o 
 -11   3  12      812.72      857.52     71.69 o 
 -10   3  12      499.03      511.05     30.16 o 
  -9   3  12      606.81      567.21     35.92 o 
  -8   3  12     1270.40     1206.95     32.65 o 
  -7   3  12     3171.37     2960.04     48.40 o 
  -6   3  12     2148.13     2166.09     35.90 o 
  -5   3  12     1748.97     1740.29     29.60 o 
  -4   3  12     4588.83     4700.62     65.76 o 
  -3   3  12     2458.95     2555.49     40.98 o 
  -2   3  12     5117.99     5272.62     77.96 o 
  -1   3  12     5306.72     5339.35     96.45 o 
   0   3  12     2411.77     2470.24     66.46 o 
   1   3  12     3105.69     3229.16     80.34 o 
   2   3  12      470.60      479.62     66.07 o 
   3   3  12      628.84      709.57     75.91 o 
   4   3  12     2094.14     2169.79    116.68 o 
   5   3  12      416.61      433.76     51.31 o 
   6   3  12       70.76      114.85     53.42 o 
   7   3  12      506.58      527.96     56.56 o 
   8   3  12       14.90       54.66     34.02 o 
   9   3  12        1.62      -17.00     54.82 o 
 -11   4  12        2.24       14.06     35.14 o 
 -10   4  12      145.81      151.72     33.10 o 
  -9   4  12       83.46       84.42     22.23 o 
  -8   4  12       18.61       12.54     14.41 o 
  -7   4  12      442.69      401.33     26.18 o 
  -6   4  12       73.74       51.58      8.63 o 
  -5   4  12       18.49        5.92      6.49 o 
  -4   4  12        3.20        5.53      8.98 o 
  -3   4  12      239.35      248.66     14.74 o 
  -2   4  12       32.02       40.48     11.82 o 
  -1   4  12      163.19      153.13     17.56 o 
   0   4  12      441.90      471.00     45.45 o 
   1   4  12     1112.91     1190.00     47.87 o 
   2   4  12      277.94      289.62     35.74 o 
   3   4  12       24.72       23.20     23.86 o 
   4   4  12       40.42       14.86     25.33 o 
   5   4  12       90.77       88.16     31.63 o 
   6   4  12      262.65      272.27     41.82 o 
   7   4  12      176.80      112.79     35.74 o 
   8   4  12      163.12      172.98     47.09 o 
   9   4  12      108.84      179.07     44.16 o 
 -11   5  12      124.60       94.19     40.77 o 
 -10   5  12        5.03       10.24     36.69 o 
  -9   5  12       44.76       20.08     19.43 o 
  -8   5  12       34.89       33.64     19.60 o 
  -7   5  12      319.26      315.84     29.59 o 
  -6   5  12      727.29      671.51     39.12 o 
  -5   5  12      398.00      414.04     14.41 o 
  -4   5  12        3.74       22.02      8.04 o 
  -3   5  12       46.79       53.36     10.44 o 
  -2   5  12      666.59      690.39     25.21 o 
  -1   5  12     1103.12     1192.33     34.26 o 
   0   5  12      111.32      145.36     22.72 o 
   1   5  12       15.91        7.13     17.11 o 
   2   5  12       40.37       31.40     18.67 o 
   3   5  12        4.80       -2.97     22.35 o 
   4   5  12        3.65       13.31     35.14 o 
   5   5  12        3.79        2.41     24.34 o 
   6   5  12       34.80       38.93     28.78 o 
   7   5  12       18.60        4.19     76.61 o 
   8   5  12      195.51      203.98     42.03 o 
   9   5  12       77.91      123.32     41.71 o 
 -11   6  12       80.36       74.74     34.76 o 
 -10   6  12       23.30       28.54     24.75 o 
  -9   6  12       74.54       91.85     23.96 o 
  -8   6  12       16.12      -17.84     17.94 o 
  -7   6  12      168.21      168.62     24.83 o 
  -6   6  12     1039.47      991.13     43.66 o 
  -5   6  12        0.18      -10.74     11.22 o 
  -4   6  12       43.06       57.46      9.19 o 
  -3   6  12      849.12      836.66     25.04 o 
  -2   6  12      188.07      199.60     16.24 o 
  -1   6  12     2244.35     2276.41     49.53 o 
   0   6  12      628.67      658.87     31.85 o 
   1   6  12       24.24       46.54     19.94 o 
   2   6  12        4.05       38.91     18.56 o 
   3   6  12      255.36      181.89     35.19 o 
   4   6  12      241.77      209.86     52.72 o 
   5   6  12        2.11       12.44     26.78 o 
   6   6  12      156.65      137.00     76.61 o 
   7   6  12        0.15      -16.24     21.07 o 
   8   6  12      121.35      139.87     39.76 o 
   9   6  12      120.39       82.83     37.73 o 
 -11   7  12      212.44      225.28     41.18 o 
 -10   7  12      266.03      315.66     36.41 o 
  -9   7  12      202.88      217.05     29.87 o 
  -8   7  12      358.95      352.48     33.90 o 
  -7   7  12      246.75      279.50     49.43 o 
  -6   7  12      605.00      543.05     38.67 o 
  -5   7  12      698.83      742.83     33.84 o 
  -4   7  12      958.64      936.96     31.28 o 
  -3   7  12     4811.03     4609.29     58.88 o 
  -2   7  12     2882.90     2833.83     48.61 o 
  -1   7  12      576.20      532.28     25.06 o 
   0   7  12      412.54      418.54     32.65 o 
   1   7  12       37.04       16.46     17.14 o 
   2   7  12      432.91      349.77     38.83 o 
   3   7  12      935.40      941.63     46.98 o 
   4   7  12      871.41      786.61     72.40 o 
   5   7  12      146.73      135.96     34.75 o 
   6   7  12        0.12       -8.43     26.84 o 
   7   7  12        1.98       -9.03     22.46 o 
   8   7  12        6.13       17.99     32.20 o 
 -10   8  12       15.28       -4.38     23.33 o 
  -9   8  12      182.04      170.31     29.93 o 
  -8   8  12      214.94      183.15     28.40 o 
  -7   8  12        2.33       10.96     19.94 o 
  -6   8  12      787.49      777.08     44.88 o 
  -5   8  12      107.30      152.36     19.57 o 
  -4   8  12       13.66        2.08     14.24 o 
  -3   8  12        2.15        1.88      7.19 o 
  -2   8  12     1355.67     1380.60     52.55 o 
  -1   8  12     1479.39     1456.80     61.89 o 
   0   8  12      204.63      253.67     27.52 o 
   1   8  12      722.94      643.04     55.48 o 
   2   8  12      572.08      555.87     47.85 o 
   3   8  12      713.97      791.54     47.31 o 
   4   8  12      334.09      285.46     39.25 o 
   5   8  12      614.63      585.15     54.63 o 
   6   8  12      314.73      225.30     46.39 o 
   7   8  12     1080.78     1081.50     58.31 o 
   8   8  12      373.64      417.68     42.24 o 
 -10   9  12      744.24      805.10     54.55 o 
  -9   9  12     1091.01     1025.26     59.26 o 
  -8   9  12      783.24      844.55     90.05 o 
  -7   9  12     1262.05     1207.65     75.19 o 
  -6   9  12     2482.13     2416.33     80.23 o 
  -5   9  12     3416.32     3329.08     72.25 o 
  -4   9  12     5663.23     5600.98    102.24 o 
  -3   9  12     6052.89     5866.42    105.92 o 
  -2   9  12     3274.83     3194.10     77.28 o 
  -1   9  12     2816.18     2726.96     63.31 o 
   0   9  12     2102.75     2056.45     54.86 o 
   1   9  12     1175.43     1281.76     61.89 o 
   2   9  12     1690.14     1744.55     61.12 o 
   3   9  12     1880.09     1738.07     62.74 o 
   4   9  12      532.65      467.91     50.13 o 
   5   9  12      376.38      415.86     59.04 o 
   6   9  12      145.75      144.72     29.67 o 
   7   9  12       96.08      138.68     31.36 o 
   8   9  12       46.90       68.98     35.28 o 
 -10  10  12       51.36       37.34     29.97 o 
  -9  10  12      109.34       64.78     28.25 o 
  -8  10  12       11.43      -10.57     20.42 o 
  -7  10  12       24.95       37.22     22.93 o 
  -6  10  12      448.01      496.83     40.22 o 
  -5  10  12      544.52      512.85     38.34 o 
  -4  10  12      129.98      152.66     21.38 o 
  -3  10  12      386.44      362.33     33.00 o 
  -2  10  12      679.97      647.76     41.49 o 
  -1  10  12      324.69      340.99     25.99 o 
   0  10  12      646.32      650.73     35.52 o 
   1  10  12     1660.74     1540.47     48.89 o 
   2  10  12      854.24      901.42     53.75 o 
   3  10  12      293.27      391.39     83.31 o 
   4  10  12     1132.79     1174.17     55.49 o 
   5  10  12     1009.93     1090.72     87.16 o 
   6  10  12     1712.36     1831.23     84.38 o 
   7  10  12      565.13      609.41     61.03 o 
  -9  11  12      607.50      634.60     87.29 o 
  -8  11  12     1501.84     1282.36    101.13 o 
  -7  11  12     2473.21     2384.47     95.49 o 
  -6  11  12     2483.28     2234.23     73.75 o 
  -5  11  12     2069.80     2094.84     68.68 o 
  -4  11  12     1925.34     1808.05     94.16 o 
  -3  11  12     3302.63     3039.33    125.59 o 
  -2  11  12     2338.94     2249.89     70.06 o 
  -1  11  12     1894.66     2018.23     66.50 o 
   0  11  12     2423.65     2425.36     73.59 o 
   1  11  12     1025.08     1123.65     42.95 o 
   2  11  12     1718.49     1734.42     63.56 o 
   3  11  12     2176.14     2032.53     89.08 o 
   4  11  12      807.60      955.09     52.65 o 
   5  11  12      219.06      194.87     40.61 o 
   6  11  12      176.12      161.99     40.18 o 
   7  11  12      197.59       80.09     51.31 o 
  -9  12  12       51.13       41.81     26.76 o 
  -8  12  12       90.71       71.52     29.86 o 
  -7  12  12       25.62       51.96     24.82 o 
  -6  12  12        4.10       34.63     23.20 o 
  -5  12  12        4.61      -14.24     20.05 o 
  -4  12  12       17.20       20.48     20.55 o 
  -3  12  12        5.16       26.95     19.65 o 
  -2  12  12      322.13      262.51     31.06 o 
  -1  12  12      629.50      643.54     43.10 o 
   0  12  12      739.89      771.26     54.13 o 
   1  12  12      389.69      369.49     35.34 o 
   2  12  12      436.04      463.70     33.49 o 
   3  12  12      905.73      903.42     68.37 o 
   4  12  12      732.25      698.88     47.93 o 
   5  12  12     1136.59     1213.51     76.00 o 
   6  12  12      697.92      765.34     65.65 o 
  -8  13  12      695.22      669.62     53.13 o 
  -7  13  12      678.07      741.70     52.47 o 
  -6  13  12      528.09      528.35     58.60 o 
  -5  13  12      848.57      868.20     52.60 o 
  -4  13  12     1486.55     1431.95     59.52 o 
  -3  13  12      979.15      998.79     52.03 o 
  -2  13  12      850.37      849.62     49.12 o 
  -1  13  12      751.78      819.98     49.50 o 
   0  13  12      751.49      785.11     43.01 o 
   1  13  12      642.97      641.59     44.44 o 
   2  13  12      360.53      341.62     40.10 o 
   3  13  12      388.30      375.63     36.99 o 
   4  13  12      303.53      292.54     43.70 o 
   5  13  12      124.03      204.07     41.20 o 
   6  13  12       54.87       77.45     36.19 o 
  -7  14  12       15.17      -10.09     30.87 o 
  -6  14  12        0.55      -21.59     21.59 o 
  -5  14  12        1.58      -17.84     21.09 o 
  -4  14  12       24.42       53.52     24.23 o 
  -3  14  12      106.56       85.99     25.08 o 
  -2  14  12       57.54       34.64     22.19 o 
  -1  14  12        0.40      -15.82     19.38 o 
   0  14  12       17.54        4.15     17.83 o 
   1  14  12      305.99      297.22     29.86 o 
   2  14  12      140.47      161.01     28.94 o 
   3  14  12      217.76      278.20     33.79 o 
   4  14  12      264.11      372.53     66.07 o 
   5  14  12      265.90      250.23     57.64 o 
  -6  15  12       39.82        7.13     25.82 o 
  -5  15  12      125.93      127.12     30.60 o 
  -4  15  12      161.31      204.96     31.90 o 
  -3  15  12      444.04      412.69     39.75 o 
  -2  15  12       54.66       36.16     23.51 o 
  -1  15  12       15.75       26.52     22.70 o 
   0  15  12       66.93       85.00     26.02 o 
   1  15  12       64.79       35.28     24.04 o 
   2  15  12      221.89      223.95     31.80 o 
   3  15  12       48.87      102.65     92.78 o 
   4  15  12       38.91       33.74     43.58 o 
  -5  16  12       94.32      149.55     31.97 o 
  -4  16  12        0.01      -15.34     23.01 o 
  -3  16  12      100.91       67.90     27.51 o 
  -2  16  12        6.17       16.40     25.54 o 
  -1  16  12        3.18      -26.97     26.97 o 
   0  16  12        2.74        7.32     23.23 o 
   1  16  12       32.03      -12.26     22.93 o 
   2  16  12        7.30        8.43     29.82 o 
   3  16  12        0.73       16.06     49.90 o 
  -3  17  12      101.56      114.46     56.93 o 
  -2  17  12        6.98        3.94     56.93 o 
  -1  17  12        1.56       -5.65     24.32 o 
   0  17  12        3.29        7.96     24.86 o 
   1  17  12       33.71       36.55     43.58 o 
 -11   1  13        0.62      -30.22     30.22 o 
 -10   1  13        5.80       -8.89     18.21 o 
  -9   1  13        3.38       -2.77     14.04 o 
  -8   1  13       42.01       37.51     14.67 o 
  -7   1  13      170.62      174.24     12.93 o 
  -6   1  13      311.66      268.60     14.44 o 
  -5   1  13       14.70       -2.55      8.67 o 
  -4   1  13     1109.23     1167.40     30.19 o 
  -3   1  13       47.27       40.05     13.15 o 
  -2   1  13      149.98      150.86     20.26 o 
  -1   1  13      451.33      454.78     39.25 o 
   0   1  13      167.44      166.66     29.82 o 
   1   1  13      553.66      556.08     45.22 o 
   2   1  13      258.05      192.60     33.29 o 
   3   1  13       60.78       29.29     24.34 o 
   4   1  13      708.61      742.55     58.34 o 
   5   1  13       71.90       85.15     31.30 o 
   6   1  13       23.54       11.70     29.31 o 
   7   1  13       64.62       36.39     34.02 o 
   8   1  13      167.27      163.65     44.23 o 
   9   1  13       44.96       55.77     41.47 o 
 -11   2  13      329.59      321.92     50.61 o 
 -10   2  13      773.78      720.07     61.15 o 
  -9   2  13      564.86      574.70     29.14 o 
  -8   2  13      595.52      599.73     26.19 o 
  -7   2  13     1694.64     1617.24     32.00 o 
  -6   2  13     3501.71     3509.79     50.50 o 
  -5   2  13      327.13      360.18     17.30 o 
  -4   2  13      814.22      859.95     26.41 o 
  -3   2  13     1051.23     1112.58     29.16 o 
  -2   2  13      102.80      103.45     17.97 o 
  -1   2  13      420.44      482.54     33.54 o 
   0   2  13     1462.15     1487.99    130.74 o 
   1   2  13      157.12      120.40     37.96 o 
   2   2  13      559.94      624.49    120.19 o 
   3   2  13      119.06      116.73     62.56 o 
   4   2  13       23.85       11.45     23.79 o 
   5   2  13       60.49       60.85     29.21 o 
   6   2  13       14.64       25.01     28.78 o 
   7   2  13       34.97       97.70     35.79 o 
   8   2  13        7.50      -29.82     29.82 o 
   9   2  13      159.44       76.48     39.18 o 
 -11   3  13        2.73      -25.30     30.93 o 
 -10   3  13       36.84       77.32     36.55 o 
  -9   3  13      187.32      168.82     17.01 o 
  -8   3  13      504.70      511.16     24.00 o 
  -7   3  13     1468.30     1384.15     35.34 o 
  -6   3  13     1584.59     1583.83     30.97 o 
  -5   3  13     1255.26     1294.04     27.92 o 
  -4   3  13     1947.15     2022.23     38.96 o 
  -3   3  13     3392.40     3394.17     50.78 o 
  -2   3  13      105.75       92.37     14.26 o 
  -1   3  13      287.13      240.66     26.45 o 
   0   3  13     3279.03     3319.20     92.82 o 
   1   3  13     3572.66     3795.38    111.75 o 
   2   3  13     3283.26     3173.01    100.86 o 
   3   3  13     1756.53     1620.93     72.06 o 
   4   3  13     1565.21     1489.84     73.54 o 
   5   3  13     2187.83     2153.26     90.44 o 
   6   3  13      814.67      781.14     65.40 o 
   7   3  13      858.82      706.34     65.40 o 
   8   3  13      405.13      389.17     55.00 o 
   9   3  13      210.08      231.77     47.02 o 
 -11   4  13     1176.81     1318.61     92.78 o 
 -10   4  13     1319.19     1262.69     54.26 o 
  -9   4  13     1762.63     1711.19     52.02 o 
  -8   4  13      944.47     1017.47     28.88 o 
  -7   4  13     1982.22     2043.18     43.05 o 
  -6   4  13     2022.86     2033.20     38.11 o 
  -5   4  13     4240.67     4128.08     56.30 o 
  -4   4  13     2259.52     2279.98     41.15 o 
  -3   4  13     2640.31     2595.00     42.60 o 
  -2   4  13     2519.06     2440.93     83.54 o 
  -1   4  13     3163.65     3041.56     85.61 o 
   0   4  13      643.78      618.47     39.15 o 
   1   4  13       56.49       50.75     20.49 o 
   2   4  13       28.34      -11.05     29.52 o 
   3   4  13      116.84       96.78     28.62 o 
   4   4  13        0.03       -4.93     24.34 o 
   5   4  13       24.83       -8.27     32.33 o 
   6   4  13      160.62      128.63     53.42 o 
   7   4  13       95.16       72.40     33.80 o 
   8   4  13        5.01       52.99     34.20 o 
 -11   5  13       21.11       36.55     37.96 o 
 -10   5  13        4.28       22.86     25.97 o 
  -9   5  13      319.22      298.67     31.44 o 
  -8   5  13      539.93      563.04     41.26 o 
  -7   5  13      830.19      950.94     46.57 o 
  -6   5  13     2756.16     2700.89     50.02 o 
  -5   5  13     2848.11     2873.98     43.30 o 
  -4   5  13     3252.84     3159.59     52.38 o 
  -3   5  13     1246.98     1247.01     28.13 o 
  -2   5  13      317.21      326.00     19.24 o 
  -1   5  13     3458.79     3373.88     69.27 o 
   0   5  13     6330.71     6160.67    126.41 o 
   1   5  13     5667.18     5663.58    120.36 o 
   2   5  13     3657.41     3647.96    179.24 o 
   3   5  13     6032.60     5517.89    150.09 o 
   4   5  13     5026.42     4737.12    140.06 o 
   5   5  13     2174.70     1967.70     87.86 o 
   6   5  13     1297.39     1131.48     92.08 o 
   7   5  13      792.06      808.60     68.18 o 
   8   5  13      918.43      936.59     77.80 o 
 -11   6  13      792.04      884.23     85.75 o 
 -10   6  13     1062.27     1087.25     56.38 o 
  -9   6  13     1608.99     1583.01     59.98 o 
  -8   6  13     2664.98     2755.64     94.18 o 
  -7   6  13     1289.08     1384.43     53.78 o 
  -6   6  13      586.13      600.92     54.83 o 
  -5   6  13      263.42      242.64     14.59 o 
  -4   6  13     5545.63     5525.52     65.21 o 
  -3   6  13     5308.35     5177.60     74.06 o 
  -2   6  13     1043.03     1023.83     37.66 o 
  -1   6  13      336.72      390.11     27.41 o 
   0   6  13      579.56      631.79     42.27 o 
   1   6  13      239.38      244.02     27.19 o 
   2   6  13      575.20      614.90     41.12 o 
   3   6  13       78.68       76.61     30.81 o 
   4   6  13      136.41       94.19     30.81 o 
   5   6  13       51.91       43.89     29.21 o 
   6   6  13       36.04       19.16     29.31 o 
   7   6  13       68.77       37.04     34.02 o 
   8   6  13       79.15       67.32     62.56 o 
 -10   7  13       14.22       17.53     26.99 o 
  -9   7  13       39.70       10.13     21.69 o 
  -8   7  13       39.68       14.48     20.40 o 
  -7   7  13      841.51      819.74     60.93 o 
  -6   7  13     1398.42     1353.42     52.42 o 
  -5   7  13     1137.32     1106.13     40.20 o 
  -4   7  13     1647.31     1635.78     28.78 o 
  -3   7  13     2138.60     2129.52     40.57 o 
  -2   7  13     2985.50     3010.00     85.90 o 
  -1   7  13     2704.18     2713.07     86.44 o 
   0   7  13     3877.30     3907.22    145.32 o 
   1   7  13     4024.77     3981.70    164.88 o 
   2   7  13     6334.79     6039.31    130.11 o 
   3   7  13     2956.57     2800.77     99.39 o 
   4   7  13     1877.26     1757.47    141.98 o 
   5   7  13      979.72     1007.60     70.94 o 
   6   7  13      782.23      799.69    122.30 o 
   7   7  13     1259.20     1150.33     60.05 o 
   8   7  13      554.06      574.50     62.07 o 
 -10   8  13      994.78      952.92     57.64 o 
  -9   8  13      628.38      578.65     45.14 o 
  -8   8  13      540.69      561.83     42.88 o 
  -7   8  13     1241.65     1259.05     54.04 o 
  -6   8  13      847.04      825.79     47.13 o 
  -5   8  13      576.48      594.11     33.73 o 
  -4   8  13      804.28      810.30     37.70 o 
  -3   8  13     1501.22     1488.51     36.61 o 
  -2   8  13      364.42      405.52     27.44 o 
  -1   8  13      168.40      126.33     19.91 o 
   0   8  13      292.22      315.60     40.59 o 
   1   8  13      183.01      190.37     26.48 o 
   2   8  13       56.33       50.05     21.07 o 
   3   8  13      192.23      146.88     32.63 o 
   4   8  13      186.88      247.51     39.72 o 
   5   8  13      117.28      115.92     34.75 o 
   6   8  13        6.12        2.11     28.83 o 
   7   8  13       11.67        3.86     27.42 o 
 -10   9  13       22.54        7.19     26.45 o 
  -9   9  13       60.33       38.88     24.72 o 
  -8   9  13       43.70       63.62     23.58 o 
  -7   9  13       98.92       88.77     29.77 o 
  -6   9  13      742.36      685.98     83.16 o 
  -5   9  13      514.29      538.51     39.49 o 
  -4   9  13      312.92      299.53     26.49 o 
  -3   9  13     1229.98     1219.49     53.18 o 
  -2   9  13     1111.71     1119.82     49.65 o 
  -1   9  13      829.15      895.05     37.90 o 
   0   9  13      591.65      646.58     35.66 o 
   1   9  13     1773.20     1762.43     61.61 o 
   2   9  13      576.35      593.16     48.06 o 
   3   9  13      251.55      278.73     31.88 o 
   4   9  13      150.81      158.94     37.27 o 
   5   9  13      401.01      552.91     56.10 o 
   6   9  13      568.20      600.04     47.77 o 
   7   9  13      489.39      381.03     64.67 o 
  -9  10  13      126.98       90.37     28.77 o 
  -8  10  13      189.09      204.33     32.19 o 
  -7  10  13      131.07      109.22     27.22 o 
  -6  10  13       24.61       20.52     22.14 o 
  -5  10  13      311.85      290.86     31.83 o 
  -4  10  13      569.12      558.21     40.53 o 
  -3  10  13      302.69      277.30     31.38 o 
  -2  10  13      108.95       95.04     29.18 o 
  -1  10  13       67.08       29.83     20.63 o 
   0  10  13       35.09       65.95     18.83 o 
   1  10  13        7.66        4.08     16.05 o 
   2  10  13       41.53       55.17     21.79 o 
   3  10  13       12.95       34.16     26.33 o 
   4  10  13       17.18       99.43     32.76 o 
   5  10  13       24.05        8.85     33.04 o 
   6  10  13        0.51       16.65     32.33 o 
   7  10  13        2.75       89.35     38.03 o 
  -9  11  13        2.30      -24.75     38.57 o 
  -8  11  13        5.40       -0.67     22.70 o 
  -7  11  13       14.40       18.80     22.15 o 
  -6  11  13        0.43      -19.20     19.20 o 
  -5  11  13       73.57       52.38     23.15 o 
  -4  11  13        3.29        7.97     20.82 o 
  -3  11  13       25.63       21.16     20.55 o 
  -2  11  13       85.47       87.25     20.90 o 
  -1  11  13        0.07      -18.35     18.35 o 
   0  11  13       14.16       -0.85     18.72 o 
   1  11  13       37.38       55.05     20.29 o 
   2  11  13      107.10      115.09     25.06 o 
   3  11  13       66.52       27.76     42.83 o 
   4  11  13        0.00       11.46     21.83 o 
   5  11  13        1.78       31.73     31.30 o 
   6  11  13        9.18       -5.69     61.85 o 
  -8  12  13      115.52      101.91     29.75 o 
  -7  12  13      159.97      161.44     31.58 o 
  -6  12  13      181.08      176.13     41.51 o 
  -5  12  13        6.12       27.97     22.14 o 
  -4  12  13       38.77       -1.78     19.98 o 
  -3  12  13       97.75       90.33     30.40 o 
  -2  12  13       32.35       -9.56     19.54 o 
  -1  12  13        1.58       20.15     18.38 o 
   0  12  13      118.09      102.69     25.95 o 
   1  12  13      183.33      204.52     45.89 o 
   2  12  13       13.88        9.68     20.90 o 
   3  12  13      227.56      264.89     42.03 o 
   4  12  13      119.77      125.80     29.98 o 
   5  12  13        5.19      -33.88     44.98 o 
   6  12  13        0.11      -18.68     52.01 o 
  -8  13  13       27.45       43.37     27.72 o 
  -7  13  13      151.78      172.81     32.96 o 
  -6  13  13      226.32      206.86     32.52 o 
  -5  13  13      151.46      170.28     30.17 o 
  -4  13  13       89.79      109.62     29.81 o 
  -3  13  13      204.15      186.32     31.66 o 
  -2  13  13      432.55      394.52     37.06 o 
  -1  13  13      491.68      464.66     34.58 o 
   0  13  13      650.32      600.27     38.95 o 
   1  13  13      364.91      321.40     36.09 o 
   2  13  13      318.53      277.46     37.90 o 
   3  13  13      249.45      273.43     34.82 o 
   4  13  13      400.36      536.35     53.68 o 
   5  13  13      248.93      255.71     44.16 o 
  -7  14  13      551.32      554.88     73.13 o 
  -6  14  13      509.09      539.47     47.59 o 
  -5  14  13      225.46      210.80     33.54 o 
  -4  14  13      205.78      232.45     33.54 o 
  -3  14  13       93.92       71.80     24.78 o 
  -2  14  13      447.29      531.33     59.65 o 
  -1  14  13      132.07      111.25     26.41 o 
   0  14  13      140.31      152.08     28.82 o 
   1  14  13       78.23       81.40     32.29 o 
   2  14  13       39.52       10.82     44.28 o 
   3  14  13        0.66      -25.33     25.33 o 
   4  14  13        8.86       42.17     46.39 o 
  -6  15  13      249.11      211.96     43.20 o 
  -5  15  13      368.46      393.90     45.66 o 
  -4  15  13      336.40      366.09     40.22 o 
  -3  15  13      443.42      388.03     40.00 o 
  -2  15  13      886.85      870.24     54.37 o 
  -1  15  13     1346.63     1327.36     59.46 o 
   0  15  13     1143.60     1112.64     64.45 o 
   1  15  13      779.39      871.05     71.45 o 
   2  15  13      843.95      869.20     66.10 o 
   3  15  13      826.41     1050.11    101.22 o 
  -4  16  13      263.21      262.18     58.34 o 
  -3  16  13      435.43      478.22     43.95 o 
  -2  16  13      248.61      305.86     64.80 o 
  -1  16  13      465.66      503.97     56.16 o 
   0  16  13      250.11      239.57     34.86 o 
   1  16  13       83.73       90.76     51.21 o 
 -11   0  14     1660.64     1994.78     97.00 o 
 -10   0  14     1903.02     2032.74     97.00 o 
  -9   0  14      694.48      716.94     56.23 o 
  -8   0  14     1101.01     1150.88     52.23 o 
  -7   0  14     5030.80     4923.65     87.61 o 
  -6   0  14     8214.13     7678.72    122.60 o 
  -5   0  14     4591.74     4430.51     81.33 o 
  -4   0  14     5001.89     5125.15    105.55 o 
  -3   0  14     8061.44     8358.09    153.43 o 
  -2   0  14     6054.03     5995.60    206.65 o 
  -1   0  14     5096.31     4862.55    179.94 o 
   0   0  14     4972.46     4887.85    184.16 o 
   1   0  14     7438.43     7544.75    255.85 o 
   2   0  14     4981.35     4647.47    185.56 o 
   3   0  14     1837.65     1681.30    109.65 o 
   4   0  14      943.09     1038.86     98.40 o 
   5   0  14      883.60     1023.40    102.62 o 
   6   0  14      607.53      615.73     84.35 o 
   7   0  14      282.05      283.97     67.48 o 
   8   0  14      595.71      695.85     97.00 o 
 -11   1  14      442.44      413.69     35.74 o 
 -10   1  14      260.58      229.38     28.00 o 
  -9   1  14      635.29      624.02     66.96 o 
  -8   1  14      858.93      882.36     40.76 o 
  -7   1  14      466.87      492.21     19.38 o 
  -6   1  14      361.01      367.88     19.15 o 
  -5   1  14       12.14        7.00      9.71 o 
  -4   1  14       10.87       12.69     12.30 o 
  -3   1  14       32.83       32.85     13.58 o 
  -2   1  14      426.27      390.56     32.74 o 
  -1   1  14     2254.70     2423.91     83.99 o 
   0   1  14     1368.89     1398.20     63.52 o 
   1   1  14      748.15      766.35     53.12 o 
   2   1  14     1126.16     1128.44     60.98 o 
   3   1  14     1805.62     1983.83    101.22 o 
   4   1  14     1012.56     1139.38     70.49 o 
   5   1  14      795.17      802.82     64.11 o 
   6   1  14      357.93      386.25     71.69 o 
   7   1  14     1136.29     1186.40     83.96 o 
   8   1  14     1237.80     1273.91    142.69 o 
 -11   2  14      646.62      697.26     68.88 o 
 -10   2  14     1441.99     1426.58     54.36 o 
  -9   2  14      976.33      984.15     39.79 o 
  -8   2  14      649.91      646.51     27.41 o 
  -7   2  14     2130.18     1991.89     44.24 o 
  -6   2  14     4433.29     4359.45     60.21 o 
  -5   2  14     4365.20     4217.83     58.89 o 
  -4   2  14     5790.85     5724.71     87.63 o 
  -3   2  14     4910.96     4895.18     78.61 o 
  -2   2  14      976.91      994.57     43.54 o 
  -1   2  14     3545.50     3690.30     88.42 o 
   0   2  14     7053.41     7258.76    173.88 o 
   1   2  14     2938.32     2913.65     96.36 o 
   2   2  14     2940.02     2894.77    138.47 o 
   3   2  14     1043.40     1131.80     73.10 o 
   4   2  14     1143.67     1169.08     65.61 o 
   5   2  14     1091.67     1167.64     73.93 o 
   6   2  14       95.38      102.26     36.19 o 
   7   2  14      125.47      120.50     68.18 o 
   8   2  14       17.96      -17.74     31.02 o 
 -11   3  14      630.12      589.02     67.48 o 
 -10   3  14      335.88      344.41     53.42 o 
  -9   3  14      322.88      305.44     22.75 o 
  -8   3  14      243.13      255.97     19.39 o 
  -7   3  14       80.07       90.90     14.81 o 
  -6   3  14        4.66       16.84     13.20 o 
  -5   3  14       49.99       41.69     11.58 o 
  -4   3  14       91.64       73.97     14.29 o 
  -3   3  14       31.80       18.88     12.64 o 
  -2   3  14      430.21      438.21     28.25 o 
  -1   3  14       19.76        7.83     24.00 o 
   0   3  14       71.47       66.77     22.04 o 
   1   3  14      335.00      451.03     44.70 o 
   2   3  14     1438.64     1476.55     69.08 o 
   3   3  14        6.41        7.00     23.79 o 
   4   3  14      203.97      246.21     39.72 o 
   5   3  14      310.99      350.87     46.69 o 
   6   3  14      560.38      608.87     60.54 o 
   7   3  14      613.60      611.14     64.52 o 
   8   3  14     1079.26      982.10     80.50 o 
 -11   4  14      167.23       84.35     40.77 o 
 -10   4  14      299.20      279.75     52.01 o 
  -9   4  14      247.12      213.01     34.09 o 
  -8   4  14      266.65      275.44     18.03 o 
  -7   4  14      281.81      262.91     18.72 o 
  -6   4  14     1564.59     1451.55     49.42 o 
  -5   4  14     1158.98     1076.83     29.16 o 
  -4   4  14     1255.48     1183.15     36.08 o 
  -3   4  14      686.16      711.01     28.62 o 
  -2   4  14        1.90        3.39     14.66 o 
  -1   4  14       52.47       56.54     19.54 o 
   0   4  14      660.67      665.35     83.60 o 
   1   4  14      615.20      680.73     51.13 o 
   2   4  14      883.23      876.05    111.76 o 
   3   4  14     1906.13     1771.21    111.06 o 
   4   4  14      191.67      257.25     73.80 o 
   5   4  14        4.22      -25.62     25.62 o 
   6   4  14       84.18      107.41     35.28 o 
   7   4  14       27.39       68.17     42.88 o 
   8   4  14        5.90      -14.76     65.37 o 
 -11   5  14        6.58       26.71     37.96 o 
 -10   5  14       13.01       27.43     34.30 o 
  -9   5  14       53.46       52.40     20.13 o 
  -8   5  14       68.73       34.04     18.07 o 
  -7   5  14       31.40        2.33     15.49 o 
  -6   5  14      647.32      698.56     26.10 o 
  -5   5  14       83.25       86.52     14.01 o 
  -4   5  14      205.48      184.40     17.16 o 
  -3   5  14        1.43       11.63     11.79 o 
  -2   5  14      132.81       90.82     17.64 o 
  -1   5  14      335.78      365.14     31.57 o 
   0   5  14        1.68       34.27     25.72 o 
   1   5  14      356.47      325.21     31.59 o 
   2   5  14        1.33       13.92     45.69 o 
   3   5  14       28.87       17.12     25.22 o 
   4   5  14       63.87       62.38     70.29 o 
   5   5  14      162.50      124.62     35.19 o 
   6   5  14        6.51       13.52     28.32 o 
   7   5  14        3.11       34.51     33.29 o 
   8   5  14        4.88       18.52     34.28 o 
 -10   6  14       28.53        8.21     27.69 o 
  -9   6  14       31.96        3.76     22.11 o 
  -8   6  14      162.67      123.02     25.95 o 
  -7   6  14       30.38       31.77     17.12 o 
  -6   6  14        4.66        3.58     16.52 o 
  -5   6  14       18.29       20.48     16.35 o 
  -4   6  14       55.60       50.97     13.07 o 
  -3   6  14      541.47      541.78     25.41 o 
  -2   6  14     1560.41     1475.62     45.91 o 
  -1   6  14      376.08      352.45     26.73 o 
   0   6  14       55.69       55.32     20.40 o 
   1   6  14        0.21        4.66     24.62 o 
   2   6  14       89.79       90.51     22.87 o 
   3   6  14       80.85       83.64     30.81 o 
   4   6  14        7.44       58.34     28.83 o 
   5   6  14        1.25        6.68     34.44 o 
   6   6  14       19.89       11.25     31.81 o 
   7   6  14        9.66      -20.11     54.82 o 
 -10   7  14      743.55      841.41     65.43 o 
  -9   7  14       82.93       73.78     26.18 o 
  -8   7  14      347.10      391.36     36.52 o 
  -7   7  14       11.05       39.64     20.98 o 
  -6   7  14      651.80      610.09     40.47 o 
  -5   7  14       63.08       38.90     15.25 o 
  -4   7  14       12.66      -10.11     10.11 o 
  -3   7  14      218.59      233.53     20.40 o 
  -2   7  14        1.24      -12.18     14.05 o 
  -1   7  14      322.82      282.67     25.27 o 
   0   7  14      123.14      134.77     24.04 o 
   1   7  14       44.98        3.63     32.94 o 
   2   7  14      117.55      117.05     24.68 o 
   3   7  14      147.82      121.21     32.29 o 
   4   7  14       18.91       -5.94     26.22 o 
   5   7  14      546.52      555.64     56.10 o 
   6   7  14      240.73      187.35     41.03 o 
   7   7  14      438.45      486.71     50.11 o 
 -10   8  14      526.29      630.48     49.57 o 
  -9   8  14      609.67      627.16     47.54 o 
  -8   8  14      860.13      879.28     52.87 o 
  -7   8  14     1629.79     1509.48     59.24 o 
  -6   8  14      746.84      751.42     45.66 o 
  -5   8  14     1108.16      981.64     48.14 o 
  -4   8  14     1156.41     1160.08     44.32 o 
  -3   8  14     2209.86     2138.40     84.89 o 
  -2   8  14     1728.97     1780.99     73.20 o 
  -1   8  14      597.06      591.81     34.22 o 
   0   8  14      719.81      633.60     41.19 o 
   1   8  14      767.57      745.48     47.48 o 
   2   8  14      546.44      596.71     58.47 o 
   3   8  14      384.13      383.93     47.09 o 
   4   8  14      828.40      766.26     94.19 o 
   5   8  14      224.97      232.09     51.31 o 
   6   8  14       22.28      -11.08     52.01 o 
   7   8  14        3.18       17.12     67.48 o 
  -9   9  14      263.83      311.07     37.95 o 
  -8   9  14      286.72      260.74     40.93 o 
  -7   9  14      227.12      221.34     31.33 o 
  -6   9  14      290.54      242.86     30.76 o 
  -5   9  14      165.66      162.56     26.71 o 
  -4   9  14       91.23       56.61     25.16 o 
  -3   9  14        2.39       -9.78     16.86 o 
  -2   9  14       60.81       75.10     22.93 o 
  -1   9  14      255.54      291.60     46.91 o 
   0   9  14      566.25      537.35     34.29 o 
   1   9  14      494.15      456.81     37.69 o 
   2   9  14      118.87      176.02     33.40 o 
   3   9  14      325.93      339.93     36.21 o 
   4   9  14     1123.58     1111.63     71.20 o 
   5   9  14      413.19      420.91     51.66 o 
   6   9  14      662.96      698.23     79.43 o 
  -9  10  14      865.44      814.94     54.96 o 
  -8  10  14      867.53      873.87     54.34 o 
  -7  10  14     1274.52     1307.53     57.96 o 
  -6  10  14     2184.46     2071.07     71.61 o 
  -5  10  14     2304.18     2230.39     72.23 o 
  -4  10  14     3053.51     3008.57    175.89 o 
  -3  10  14     1796.49     1781.61     67.77 o 
  -2  10  14     2429.18     2405.11     75.60 o 
  -1  10  14     2568.20     2429.47     76.53 o 
   0  10  14     1527.32     1715.20     63.34 o 
   1  10  14     1734.25     1732.38     54.74 o 
   2  10  14      833.01      876.98     52.16 o 
   3  10  14      766.64      753.71     49.36 o 
   4  10  14      851.43      799.36     66.10 o 
   5  10  14      673.27      678.53     64.04 o 
   6  10  14       95.46       57.98     36.03 o 
  -8  11  14      309.62      345.21     39.17 o 
  -7  11  14      155.44      168.86     31.08 o 
  -6  11  14       51.64       35.41     24.39 o 
  -5  11  14      613.27      597.75     44.06 o 
  -4  11  14       79.51       55.05     23.51 o 
  -3  11  14       43.09       29.25     19.36 o 
  -2  11  14      205.74      209.03     25.93 o 
  -1  11  14      122.86      112.94     26.76 o 
   0  11  14      197.54      191.79     29.94 o 
   1  11  14      211.41      219.02     31.29 o 
   2  11  14      585.79      588.03     46.29 o 
   3  11  14      239.74      266.28     36.92 o 
   4  11  14      383.54      380.75     49.14 o 
   5  11  14      790.17      853.35     71.24 o 
   6  11  14      669.16      607.29     87.16 o 
  -8  12  14      947.89      895.94     58.97 o 
  -7  12  14      753.77      844.96     56.20 o 
  -6  12  14     1003.14     1028.33     76.04 o 
  -5  12  14     2421.17     2317.20     77.89 o 
  -4  12  14     2023.63     2150.28     83.96 o 
  -3  12  14     2267.77     2154.61     72.74 o 
  -2  12  14     1953.91     2017.81     73.91 o 
  -1  12  14     1197.94     1174.71     50.56 o 
   0  12  14     1696.15     1756.84     67.02 o 
   1  12  14      844.67      829.19     71.19 o 
   2  12  14      831.03      917.96     54.65 o 
   3  12  14     1479.59     1370.07    217.19 o 
   4  12  14     1065.87     1060.62     61.09 o 
   5  12  14      392.57      414.18     54.00 o 
  -7  13  14      111.69      208.79     34.51 o 
  -6  13  14       27.46       -7.33     23.67 o 
  -5  13  14       39.55       30.53     24.54 o 
  -4  13  14      579.14      567.55     44.88 o 
  -3  13  14       24.12       -5.70     22.18 o 
  -2  13  14       67.40       88.66     25.37 o 
  -1  13  14      363.96      331.09     36.47 o 
   0  13  14      104.96       98.40     45.69 o 
   1  13  14      230.59      278.09     47.80 o 
   2  13  14       68.06       10.34     29.31 o 
   3  13  14      188.59      223.04     51.31 o 
   4  13  14      386.09      382.37     68.88 o 
  -6  14  14      858.68      930.40     60.73 o 
  -5  14  14      843.04      789.74     54.30 o 
  -4  14  14      560.82      554.70     47.19 o 
  -3  14  14      197.87      153.59     30.82 o 
  -2  14  14      305.81      334.41     37.58 o 
  -1  14  14      341.80      305.35     36.62 o 
   0  14  14      261.92      252.63     35.42 o 
   1  14  14      474.55      398.77     48.14 o 
   2  14  14      384.52      444.48     49.20 o 
   3  14  14     1053.81     1204.11     74.81 o 
  -5  15  14        0.65      -14.76     47.09 o 
  -4  15  14       99.19      104.27     33.19 o 
  -3  15  14      116.24      174.97     31.97 o 
  -2  15  14       30.73       36.82     25.54 o 
  -1  15  14        1.66      -22.42     22.42 o 
   0  15  14       59.05       54.40     47.48 o 
   1  15  14       40.41       61.12     27.57 o 
   2  15  14        0.13       17.05     31.63 o 
  -3  16  14        5.52      -37.96     37.96 o 
  -2  16  14       26.80       47.24     32.76 o 
  -1  16  14       26.31       57.57     35.85 o 
   0  16  14        0.72       -5.06     81.53 o 
 -11   1  15      208.69      221.68     61.85 o 
 -10   1  15       75.70       93.08     33.04 o 
  -9   1  15       51.11       45.34     19.81 o 
  -8   1  15      296.48      297.75     21.17 o 
  -7   1  15      124.83      141.95     16.19 o 
  -6   1  15      480.75      486.86     20.85 o 
  -5   1  15       67.29       77.01     13.41 o 
  -4   1  15      679.18      659.03     28.33 o 
  -3   1  15      196.89      208.71     23.26 o 
  -2   1  15      474.19      490.03     45.69 o 
  -1   1  15      254.94      263.54     33.75 o 
   0   1  15      179.25      237.13     34.28 o 
   1   1  15       49.57       36.61     24.79 o 
   2   1  15        1.85       23.90     24.85 o 
   3   1  15       25.68        9.95     25.79 o 
   4   1  15      155.34      141.40     81.53 o 
   5   1  15        2.54       23.33     29.31 o 
   6   1  15        5.04       10.47     31.30 o 
   7   1  15       33.88       -9.05     34.20 o 
   8   1  15       48.23       43.33     38.73 o 
 -11   2  15        3.94        4.22     32.33 o 
 -10   2  15       15.03        6.27     18.91 o 
  -9   2  15       21.60       10.28     16.56 o 
  -8   2  15      247.21      238.55     19.39 o 
  -7   2  15       15.02       47.93     13.63 o 
  -6   2  15       76.72       68.53     12.02 o 
  -5   2  15        2.94        1.69     11.14 o 
  -4   2  15      629.89      667.48     29.07 o 
  -3   2  15      953.48      998.14     33.42 o 
  -2   2  15      506.70      497.07     36.02 o 
  -1   2  15      183.25      204.81     31.81 o 
   0   2  15     1550.71     1512.95     66.96 o 
   1   2  15     1725.81     1514.13     69.08 o 
   2   2  15     1001.49     1014.19     59.62 o 
   3   2  15     1121.81     1097.18     66.96 o 
   4   2  15     1344.39     1296.43     95.59 o 
   5   2  15      824.99      776.22     66.10 o 
   6   2  15      472.78      356.95     50.67 o 
   7   2  15      439.45      407.90     55.16 o 
   8   2  15      262.53      279.95     80.83 o 
 -11   3  15      924.24      981.23     80.13 o 
 -10   3  15     1370.80     1353.75     89.97 o 
  -9   3  15      909.74      886.04     36.98 o 
  -8   3  15     1126.69     1126.00     34.30 o 
  -7   3  15     1765.40     1764.22     42.04 o 
  -6   3  15     1972.75     1997.09     45.57 o 
  -5   3  15     3203.77     3120.72     53.98 o 
  -4   3  15      836.25      907.06     31.70 o 
  -3   3  15     2684.84     2615.23     83.69 o 
  -2   3  15     2767.42     2836.22     65.49 o 
  -1   3  15      837.28      813.33     43.52 o 
   0   3  15      265.75      267.69     37.27 o 
   1   3  15      142.71      150.29     30.74 o 
   2   3  15       68.12       60.35     28.00 o 
   3   3  15      120.09      117.26     32.29 o 
   4   3  15       68.02      127.75     35.28 o 
   5   3  15       37.36       32.65     30.77 o 
   6   3  15        1.35        0.38     29.31 o 
   7   3  15       34.86       14.76     31.81 o 
 -10   4  15        0.38       12.65     33.74 o 
  -9   4  15        0.11       25.14     20.67 o 
  -8   4  15       82.09       84.36     13.55 o 
  -7   4  15       89.95      105.77     16.84 o 
  -6   4  15      221.23      264.24     19.78 o 
  -5   4  15      312.67      316.37     29.68 o 
  -4   4  15      282.41      302.76     21.00 o 
  -3   4  15     2239.29     2281.66     49.64 o 
  -2   4  15     2596.39     2545.42     61.89 o 
  -1   4  15     3638.13     3745.54     92.18 o 
   0   4  15     3749.94     3670.80     92.21 o 
   1   4  15     3319.75     3248.03    111.06 o 
   2   4  15     2947.44     2824.23     99.87 o 
   3   4  15     2807.88     2628.31     99.34 o 
   4   4  15     2167.06     2061.16     89.45 o 
   5   4  15     1556.70     1666.76    194.70 o 
   6   4  15      927.33      892.17     72.65 o 
   7   4  15      768.78      754.09     70.58 o 
 -10   5  15     1785.25     1921.68    112.46 o 
  -9   5  15     2413.94     2389.32     66.41 o 
  -8   5  15     1681.92     1684.68     53.67 o 
  -7   5  15     1501.72     1451.60     49.03 o 
  -6   5  15     4393.30     4259.36     72.53 o 
  -5   5  15     3378.25     3320.82     62.05 o 
  -4   5  15     2617.37     2577.20     52.29 o 
  -3   5  15     5030.50     5012.27     82.13 o 
  -2   5  15     3347.57     3206.20     71.32 o 
  -1   5  15      290.88      286.83     29.52 o 
   0   5  15      636.65      673.25     42.91 o 
   1   5  15      528.77      519.49     40.27 o 
   2   5  15      191.42      196.10     36.03 o 
   3   5  15      710.05      591.46     55.11 o 
   4   5  15      266.77      305.80     43.70 o 
   5   5  15       98.69       35.01     30.62 o 
   6   5  15        3.80       -4.64     31.30 o 
   7   5  15      103.94      151.82     40.76 o 
 -10   6  15        5.42      -28.12     28.12 o 
  -9   6  15       10.98       25.52     20.59 o 
  -8   6  15       36.44       -2.29     18.34 o 
  -7   6  15      377.86      416.12     31.56 o 
  -6   6  15     1068.98      975.85     40.35 o 
  -5   6  15      800.78      858.46     42.83 o 
  -4   6  15     1199.72     1160.40     47.59 o 
  -3   6  15     2231.57     2174.13     48.30 o 
  -2   6  15     4126.34     4045.67     83.60 o 
  -1   6  15     2791.86     2800.75     76.15 o 
   0   6  15     2198.52     2112.89     67.32 o 
   1   6  15     2642.33     2623.94     88.62 o 
   2   6  15     3434.45     3636.00    117.79 o 
   3   6  15     1905.69     1896.44    150.42 o 
   4   6  15     1532.90     1430.61    120.90 o 
   5   6  15     1334.29     1519.63    153.93 o 
   6   6  15      766.22      684.23     65.83 o 
   7   6  15     1314.42     1376.04    172.21 o 
 -10   7  15     1539.10     1659.76    122.30 o 
  -9   7  15      899.57      914.97     61.34 o 
  -8   7  15     1309.70     1227.88     49.11 o 
  -7   7  15     1158.28     1114.75     51.95 o 
  -6   7  15     1483.43     1525.33     64.14 o 
  -5   7  15     2332.48     2283.96     62.85 o 
  -4   7  15     2082.75     2123.11     47.43 o 
  -3   7  15     1895.43     1891.83     50.26 o 
  -2   7  15     1929.99     1947.37     68.38 o 
  -1   7  15     2119.60     2056.84     71.77 o 
   0   7  15     1623.77     1723.34    151.73 o 
   1   7  15      277.76      278.58     32.84 o 
   2   7  15       35.13       56.52     22.99 o 
   3   7  15      106.67       86.29     32.29 o 
   4   7  15      376.28      367.82     52.01 o 
   5   7  15        7.99       -7.39     29.31 o 
   6   7  15        7.43       12.38     30.01 o 
   7   7  15        9.83       21.41     34.75 o 
  -9   8  15        4.27       -9.60     22.54 o 
  -8   8  15       19.14       25.93     33.32 o 
  -7   8  15       11.14       27.16     18.71 o 
  -6   8  15      565.56      531.41     36.53 o 
  -5   8  15     1286.38     1261.01     53.36 o 
  -4   8  15      577.29      594.88     36.61 o 
  -3   8  15      903.08      921.31     66.15 o 
  -2   8  15      877.37      811.95     48.32 o 
  -1   8  15      854.12      933.99     41.56 o 
   0   8  15     1609.08     1693.48     61.90 o 
   1   8  15     1302.12     1333.00     88.22 o 
   2   8  15      477.17      511.35     40.78 o 
   3   8  15      850.42      918.14     90.67 o 
   4   8  15      762.32      638.57     59.09 o 
   5   8  15      575.46      577.87     60.42 o 
   6   8  15      717.04      674.22     66.40 o 
  -9   9  15      329.73      324.94     47.99 o 
  -8   9  15      273.84      289.81     36.40 o 
  -7   9  15      765.38      714.02     48.39 o 
  -6   9  15       45.71       28.22     19.30 o 
  -5   9  15       13.27       -1.40     18.67 o 
  -4   9  15      177.01      152.87     24.39 o 
  -3   9  15      531.86      540.61     25.71 o 
  -2   9  15      557.31      548.42     43.70 o 
  -1   9  15      808.58      816.26     49.77 o 
   0   9  15      572.48      592.28     53.16 o 
   1   9  15      318.62      296.22     33.66 o 
   2   9  15        0.62      -17.34     17.34 o 
   3   9  15        4.96       -3.71     24.79 o 
   4   9  15        2.83      -25.33     25.33 o 
   5   9  15        5.70       11.95     65.37 o 
   6   9  15        7.58       -5.21     31.76 o 
  -8  10  15       11.55       37.95     26.41 o 
  -7  10  15       68.90       84.93     26.18 o 
  -6  10  15       14.41       21.16     21.64 o 
  -5  10  15       17.72        2.39     21.25 o 
  -4  10  15       27.40        8.23     18.79 o 
  -3  10  15       90.62       82.26     22.37 o 
  -2  10  15      178.72      249.58     31.92 o 
  -1  10  15      108.64       86.98     25.18 o 
   0  10  15        3.21      -20.74     20.74 o 
   1  10  15       30.10       73.44     23.20 o 
   2  10  15      162.69      172.29     29.59 o 
   3  10  15       29.25       52.22     29.77 o 
   4  10  15       17.19       31.37     31.30 o 
   5  10  15       15.80        9.99     33.02 o 
  -8  11  15        2.48       37.98     26.51 o 
  -7  11  15      144.43      171.29     31.94 o 
  -6  11  15       48.83       64.81     27.14 o 
  -5  11  15      254.94      249.01     34.24 o 
  -4  11  15       63.96       72.74     25.76 o 
  -3  11  15        0.01      -16.62     16.62 o 
  -2  11  15       31.50       -0.24     18.08 o 
  -1  11  15        5.78      -25.20     25.20 o 
   0  11  15       45.88       43.30     24.45 o 
   1  11  15       48.10       87.73     24.83 o 
   2  11  15        3.18       15.46     40.77 o 
   3  11  15        6.27       60.42     30.49 o 
   4  11  15        0.41       -3.64     30.01 o 
   5  11  15       27.44       17.76     45.69 o 
  -7  12  15       29.54       25.69     26.60 o 
  -6  12  15       16.65      -26.71     28.16 o 
  -5  12  15        9.76       14.44     23.20 o 
  -4  12  15      172.05      162.07     30.54 o 
  -3  12  15       59.35       59.22     23.90 o 
  -2  12  15       33.36       12.51     21.37 o 
  -1  12  15      260.93      322.71    111.06 o 
   0  12  15      574.89      520.46     53.12 o 
   1  12  15      224.68      190.15     37.62 o 
   2  12  15      105.49      114.44     34.02 o 
   3  12  15      248.73      163.07     54.82 o 
   4  12  15      318.12      385.18     71.69 o 
  -6  13  15      346.12      386.48     41.79 o 
  -5  13  15      337.84      352.57     39.39 o 
  -4  13  15      234.47      220.30     34.46 o 
  -3  13  15      476.03      490.72     43.46 o 
  -2  13  15      242.92      329.19     44.79 o 
  -1  13  15      124.54      139.75     28.65 o 
   0  13  15      238.32      329.55    111.76 o 
   1  13  15       39.60        2.16     27.78 o 
   2  13  15       47.90      -11.69     28.21 o 
   3  13  15        0.08        0.60     49.20 o 
  -5  14  15       12.94       28.67     30.35 o 
  -4  14  15       53.68       67.17     36.52 o 
  -3  14  15      378.08      311.26     37.31 o 
  -2  14  15      635.21      596.71     47.73 o 
  -1  14  15      652.34      720.90     51.51 o 
   0  14  15      222.88      178.36     31.83 o 
   1  14  15      495.57      476.53     54.17 o 
   2  14  15     1026.73     1083.22     75.47 o 
  -3  15  15      370.28      467.76     55.11 o 
  -2  15  15      566.21      465.29     54.17 o 
  -1  15  15      284.70      344.55     49.20 o 
   0  15  15      152.66      167.27     39.72 o 
 -10   0  16     1797.26     1910.44     94.19 o 
  -9   0  16     1418.17     1446.53     80.13 o 
  -8   0  16      934.99      908.97     93.48 o 
  -7   0  16      832.52      886.15     42.52 o 
  -6   0  16       33.35       61.60     16.64 o 
  -5   0  16       17.39       18.69     28.73 o 
  -4   0  16      299.81      318.42     79.43 o 
  -3   0  16      227.04      169.82     29.21 o 
  -2   0  16      265.17      223.52     49.20 o 
  -1   0  16      587.81      470.93     61.85 o 
   0   0  16     1496.09     1661.62    102.62 o 
   1   0  16      112.72      168.69     46.39 o 
   2   0  16      744.45      743.65     84.35 o 
   3   0  16     1932.81     1716.44    113.87 o 
   4   0  16      175.53      115.27     52.01 o 
   5   0  16      478.07      513.11     81.53 o 
   6   0  16      424.64      317.70     70.29 o 
   7   0  16      319.04      452.66     85.75 o 
 -10   1  16      524.94      466.88     37.03 o 
  -9   1  16     1179.80     1195.73     61.85 o 
  -8   1  16     1360.45     1356.91     49.78 o 
  -7   1  16     1070.95     1143.11     34.85 o 
  -6   1  16     2780.54     2616.72     45.37 o 
  -5   1  16     5445.74     5389.43    115.72 o 
  -4   1  16     4045.00     4003.80     78.71 o 
  -3   1  16     6432.52     6487.33    100.48 o 
  -2   1  16     3510.35     3635.59    198.92 o 
  -1   1  16      573.44      643.30     50.19 o 
   0   1  16     3534.29     3695.62    196.81 o 
   1   1  16     4535.04     4608.01    134.18 o 
   2   1  16     2232.34     2225.42     89.46 o 
   3   1  16     2612.61     2593.40     99.90 o 
   4   1  16     2104.97     2190.12     94.43 o 
   5   1  16     1051.17     1064.41     76.46 o 
   6   1  16      512.37      540.48     61.13 o 
   7   1  16      202.46      231.70     49.58 o 
 -10   2  16      786.19      752.09     71.69 o 
  -9   2  16      376.09      341.18     34.23 o 
  -8   2  16      662.05      643.41     31.91 o 
  -7   2  16      327.94      360.93     22.80 o 
  -6   2  16      286.72      285.39     20.83 o 
  -5   2  16      317.28      313.40     29.76 o 
  -4   2  16       66.55       63.17     15.49 o 
  -3   2  16      303.17      309.21     22.58 o 
  -2   2  16      270.41      235.75     56.23 o 
  -1   2  16      674.81      722.65     60.45 o 
   0   2  16       39.42       26.20     23.90 o 
   1   2  16      282.29      290.50     40.18 o 
   2   2  16      264.97      233.50     38.61 o 
   3   2  16      279.60      255.92     40.25 o 
   4   2  16      883.07      984.06     72.56 o 
   5   2  16      661.95      646.65     62.12 o 
   6   2  16      386.33      505.03     82.24 o 
   7   2  16       62.83       37.09     36.19 o 
 -10   3  16      187.09      194.00     47.80 o 
  -9   3  16      302.90      270.52     38.16 o 
  -8   3  16      374.79      400.93     26.07 o 
  -7   3  16      413.39      455.12     24.99 o 
  -6   3  16     1853.08     1848.33     44.60 o 
  -5   3  16     1621.74     1616.78     38.10 o 
  -4   3  16     1454.70     1449.57     50.44 o 
  -3   3  16     2442.65     2495.94     53.76 o 
  -2   3  16     2270.98     2268.09     58.90 o 
  -1   3  16      575.75      582.82     40.18 o 
   0   3  16      260.50      338.04     40.18 o 
   1   3  16     1046.54     1077.97     62.65 o 
   2   3  16     2444.51     2467.42    211.57 o 
   3   3  16     1642.12     1524.14     77.03 o 
   4   3  16      568.71      590.17     58.62 o 
   5   3  16      439.10      569.11     60.08 o 
   6   3  16      132.69      141.51     60.45 o 
   7   3  16      167.38      136.31     41.43 o 
 -10   4  16       66.17       39.36     36.55 o 
  -9   4  16       52.20       61.19     30.01 o 
  -8   4  16       78.64      124.36     22.13 o 
  -7   4  16       43.84       37.74     13.34 o 
  -6   4  16      128.09      124.19     17.02 o 
  -5   4  16      183.74      160.66     18.23 o 
  -4   4  16      215.20      177.49     18.67 o 
  -3   4  16       43.65       42.57     14.63 o 
  -2   4  16       28.14       22.83     16.33 o 
  -1   4  16      177.37      169.17     27.06 o 
   0   4  16      233.57      201.30     46.39 o 
   1   4  16      182.79      247.76     37.73 o 
   2   4  16      143.34      163.81     34.62 o 
   3   4  16      350.70      321.77     59.75 o 
   4   4  16      302.40      198.10     82.24 o 
   5   4  16       52.11       60.88     66.77 o 
   6   4  16       49.65       33.92     34.20 o 
   7   4  16       18.62        6.57     49.90 o 
 -10   5  16        9.78      -14.06     33.74 o 
  -9   5  16       31.90       13.29     22.66 o 
  -8   5  16       17.83       -5.16     18.42 o 
  -7   5  16       25.46       33.45     18.70 o 
  -6   5  16      131.57       90.89     15.79 o 
  -5   5  16      304.52      299.61     21.72 o 
  -4   5  16      164.92      141.66     25.36 o 
  -3   5  16      289.16      267.96     23.17 o 
  -2   5  16      131.18      167.52     36.39 o 
  -1   5  16       71.82       24.82     27.06 o 
   0   5  16       37.87       25.13     20.17 o 
   1   5  16      145.85      175.15     33.80 o 
   2   5  16       99.52      144.43     40.77 o 
   3   5  16      209.90      147.36     35.28 o 
   4   5  16       16.60       57.64     28.83 o 
   5   5  16       27.22       -3.44     32.20 o 
   6   5  16       21.38       59.00     35.74 o 
 -10   6  16        4.39       23.90     37.96 o 
  -9   6  16      336.47      308.94     42.71 o 
  -8   6  16        3.05      -17.77     17.77 o 
  -7   6  16        3.12      -13.56     16.85 o 
  -6   6  16        5.55        6.46     21.10 o 
  -5   6  16       21.72       14.74     12.81 o 
  -4   6  16       71.13       58.14     16.22 o 
  -3   6  16       76.53       53.29     17.15 o 
  -2   6  16       42.30       13.84     18.00 o 
  -1   6  16      343.20      287.31     26.71 o 
   0   6  16        1.50       15.08     19.26 o 
   1   6  16        4.21        7.56     19.35 o 
   2   6  16        5.47      -15.52     37.96 o 
   3   6  16       76.42       63.17     30.77 o 
   4   6  16       90.77      146.60     57.64 o 
   5   6  16       27.48       73.46     44.98 o 
   6   6  16       95.27       70.99     37.73 o 
  -9   7  16       28.02      -24.35     24.35 o 
  -8   7  16      117.08      113.47     27.22 o 
  -7   7  16      424.35      427.37     33.83 o 
  -6   7  16      289.68      289.03     28.79 o 
  -5   7  16      373.05      369.24     31.17 o 
  -4   7  16      322.06      291.21     21.46 o 
  -3   7  16      228.25      228.63     22.59 o 
  -2   7  16      307.39      338.59     34.33 o 
  -1   7  16      529.40      559.17     35.28 o 
   0   7  16      737.07      608.50     43.92 o 
   1   7  16      725.65      771.84     52.00 o 
   2   7  16      474.87      345.51     62.56 o 
   3   7  16       97.38      155.74     46.39 o 
   4   7  16       46.36       73.76     33.62 o 
   5   7  16      118.23      108.69     63.96 o 
   6   7  16      108.62       43.46     34.20 o 
  -9   8  16      484.86      587.46     57.29 o 
  -8   8  16      223.10      213.77     33.25 o 
  -7   8  16      332.02      338.01     37.02 o 
  -6   8  16       52.06       80.28     21.80 o 
  -5   8  16       18.42       -3.00     17.31 o 
  -4   8  16       17.87       12.74     12.10 o 
  -3   8  16        0.05      -14.25     14.25 o 
  -2   8  16       58.93       38.99     22.05 o 
  -1   8  16        4.47      -16.54     19.67 o 
   0   8  16       45.16       12.12     20.55 o 
   1   8  16       29.71       40.87     22.42 o 
   2   8  16       15.81       58.30     24.50 o 
   3   8  16      371.39      419.70     66.77 o 
   4   8  16      129.31      107.13     35.74 o 
   5   8  16      510.76      516.28     60.54 o 
   6   8  16      119.19      133.43     43.03 o 
  -8   9  16      632.83      680.50     50.31 o 
  -7   9  16     1045.73      974.98     60.82 o 
  -6   9  16     1281.19     1283.76     56.78 o 
  -5   9  16      470.78      562.44     42.68 o 
  -4   9  16      944.04      998.48     47.48 o 
  -3   9  16     2048.91     1969.14     47.41 o 
  -2   9  16     1181.85     1057.10     57.88 o 
  -1   9  16     1214.01     1211.68     57.67 o 
   0   9  16     1711.39     1712.71     91.23 o 
   1   9  16     1876.13     1859.40     67.82 o 
   2   9  16     1200.73     1279.13     58.12 o 
   3   9  16      693.91      759.33    113.87 o 
   4   9  16      365.62      430.76     89.27 o 
   5   9  16      299.07      350.02     53.17 o 
  -8  10  16      542.84      498.86     45.41 o 
  -7  10  16     1206.44     1410.91     84.05 o 
  -6  10  16       87.94       90.66     27.44 o 
  -5  10  16       88.08       84.40     26.24 o 
  -4  10  16        1.57       36.82     22.38 o 
  -3  10  16      119.91      175.79     30.14 o 
  -2  10  16       67.37       74.60     25.89 o 
  -1  10  16        0.44       17.27     21.69 o 
   0  10  16       98.42      102.42     27.45 o 
   1  10  16       68.81       31.34     50.27 o 
   2  10  16      426.79      452.66     74.51 o 
   3  10  16      129.08      138.98     38.73 o 
   4  10  16      529.30      638.68     82.94 o 
   5  10  16      384.23      444.00     57.99 o 
  -7  11  16     1041.35     1008.71     61.61 o 
  -6  11  16     1319.18     1247.27     93.85 o 
  -5  11  16     1555.77     1574.80     65.71 o 
  -4  11  16     1236.54     1368.50     89.30 o 
  -3  11  16     1025.42     1024.41     68.02 o 
  -2  11  16     1819.31     1853.76     70.58 o 
  -1  11  16     1584.76     1635.43     80.13 o 
   0  11  16     1191.13     1167.74    177.13 o 
   1  11  16      968.41      896.43     68.39 o 
   2  11  16      958.54      892.66     97.00 o 
   3  11  16     1111.34     1130.24    109.65 o 
   4  11  16     1171.59     1259.57    119.49 o 
  -6  12  16      279.02      256.66     37.10 o 
  -5  12  16        9.78       -6.04     22.42 o 
  -4  12  16       87.03       69.88     26.29 o 
  -3  12  16      139.83      199.28     31.83 o 
  -2  12  16       31.12       64.72     40.77 o 
  -1  12  16        0.09       -6.52     25.79 o 
   0  12  16       58.39       51.65     32.62 o 
   1  12  16      191.30      247.34     85.05 o 
   2  12  16       84.52       76.60     58.34 o 
   3  12  16      179.96      192.59     61.85 o 
  -5  13  16      574.62      435.04     44.03 o 
  -4  13  16     1003.17      985.60    118.25 o 
  -3  13  16      974.31      935.22     58.06 o 
  -2  13  16      977.76      887.58    130.09 o 
  -1  13  16     1392.76     1573.02     67.33 o 
   0  13  16      412.35      450.59     52.68 o 
   1  13  16      514.12      637.58     60.54 o 
   2  13  16      947.41      987.36     72.56 o 
  -4  14  16       41.62       31.63     33.74 o 
  -3  14  16      107.38       96.89     29.13 o 
  -2  14  16       30.71       45.81     26.48 o 
  -1  14  16       20.15      -22.55     22.55 o 
   0  14  16        0.39       -5.62     30.81 o 
   1  14  16      119.40       60.45     49.20 o 
 -10   1  17       16.88       14.96     27.41 o 
  -9   1  17       14.73       -3.94     44.28 o 
  -8   1  17       12.66       11.53     29.56 o 
  -7   1  17       85.47       84.14     29.83 o 
  -6   1  17       54.97       37.32     13.85 o 
  -5   1  17       32.13       38.19     14.79 o 
  -4   1  17      205.66      227.88     21.10 o 
  -3   1  17      261.32      263.10     23.93 o 
  -2   1  17       63.04       56.12     25.79 o 
  -1   1  17      665.23      837.80     59.14 o 
   0   1  17      367.82      346.94     43.60 o 
   1   1  17      300.85      347.16     44.03 o 
   2   1  17      509.23      528.94     52.68 o 
   3   1  17       82.20      108.07     35.19 o 
   4   1  17       62.68       77.16     35.28 o 
   5   1  17      120.20      114.10     36.74 o 
   6   1  17       50.36       25.50     35.28 o 
 -10   2  17      504.03      604.48     67.48 o 
  -9   2  17      634.95      613.00     39.85 o 
  -8   2  17     1020.66      976.60     53.91 o 
  -7   2  17      792.75      830.06     33.09 o 
  -6   2  17      817.23      767.09     32.50 o 
  -5   2  17      694.84      720.54     29.09 o 
  -4   2  17      319.33      334.31     23.93 o 
  -3   2  17      727.95      781.54     33.60 o 
  -2   2  17     1345.76     1429.69     54.57 o 
  -1   2  17      102.02      124.75     63.96 o 
   0   2  17        5.56        4.77     26.22 o 
   1   2  17      109.83      114.57     31.62 o 
   2   2  17      168.04      133.91     34.75 o 
   3   2  17       32.61       49.13     29.21 o 
   4   2  17       31.13       11.39     28.78 o 
   5   2  17      273.65      283.47     48.71 o 
   6   2  17      174.21      144.00     47.80 o 
 -10   3  17       61.59       53.42     37.96 o 
  -9   3  17       26.91      -22.90     24.44 o 
  -8   3  17       46.73       51.82     19.07 o 
  -7   3  17        7.23       -3.12     15.63 o 
  -6   3  17      151.98      141.56     17.61 o 
  -5   3  17      835.41      864.94     36.23 o 
  -4   3  17      274.84      267.32     22.01 o 
  -3   3  17      361.75      379.38     25.08 o 
  -2   3  17     2477.01     2490.67     64.53 o 
  -1   3  17     2575.68     2439.09     91.75 o 
   0   3  17     2485.58     2569.42     94.93 o 
   1   3  17     1067.61     1123.80     68.44 o 
   2   3  17      732.38      802.34     63.41 o 
   3   3  17     1289.79     1384.24     75.53 o 
   4   3  17      694.19      769.02     91.37 o 
   5   3  17      571.58      544.09     60.61 o 
   6   3  17      398.46      421.76     91.37 o 
 -10   4  17     1958.16     2138.17    118.08 o 
  -9   4  17     1441.56     1478.77    184.16 o 
  -8   4  17      974.67     1016.13     53.74 o 
  -7   4  17     2506.40     2448.34     53.11 o 
  -6   4  17     1436.44     1488.68     40.80 o 
  -5   4  17     1858.20     1838.22     46.45 o 
  -4   4  17     2661.00     2547.68     62.43 o 
  -3   4  17     1735.17     1731.65     45.47 o 
  -2   4  17     2276.96     2332.96     67.57 o 
  -1   4  17     1308.54     1310.55     54.84 o 
   0   4  17      200.55      175.65     35.03 o 
   1   4  17      635.34      737.11     87.16 o 
   2   4  17      358.48      264.81     41.17 o 
   3   4  17      140.44      170.38     62.56 o 
   4   4  17      318.77      299.05     46.02 o 
   5   4  17       53.72       84.48     36.62 o 
   6   4  17       14.28       -4.63     89.27 o 
  -9   5  17       11.35        9.84     37.96 o 
  -8   5  17       92.15      110.50     24.23 o 
  -7   5  17       58.51       25.27     18.81 o 
  -6   5  17       42.93       25.55     20.97 o 
  -5   5  17       72.74       89.50     19.77 o 
  -4   5  17      312.53      312.66     33.07 o 
  -3   5  17     1420.14     1433.36     52.70 o 
  -2   5  17     1392.65     1378.57     48.48 o 
  -1   5  17     1476.65     1510.72     59.11 o 
   0   5  17     1989.46     2166.07     72.86 o 
   1   5  17     2926.51     3028.06    107.34 o 
   2   5  17     1360.94     1420.12     75.53 o 
   3   5  17      556.81      532.20     55.67 o 
   4   5  17     1083.93     1083.35     78.36 o 
   5   5  17     1069.99     1303.75    131.44 o 
   6   5  17     1099.78     1095.54     85.88 o 
  -9   6  17     1798.91     1986.56     88.46 o 
  -8   6  17     1404.91     1348.70     58.70 o 
  -7   6  17     1421.00     1467.06     52.81 o 
  -6   6  17     2556.12     2424.41     67.28 o 
  -5   6  17     2852.98     2800.38     58.43 o 
  -4   6  17     2405.98     2481.83     55.52 o 
  -3   6  17     2046.51     2082.99     67.06 o 
  -2   6  17     1782.54     1694.28     69.66 o 
  -1   6  17     1031.28      989.98     45.26 o 
   0   6  17      983.86      999.46     53.32 o 
   1   6  17      698.10      759.97     60.08 o 
   2   6  17      591.80      576.30     76.61 o 
   3   6  17      245.81      244.21     43.58 o 
   4   6  17      134.99      107.54     36.78 o 
   5   6  17      107.68      131.02     39.61 o 
  -9   7  17        1.18       40.15     33.10 o 
  -8   7  17        6.53       -9.74     21.64 o 
  -7   7  17        0.37      -20.63     20.63 o 
  -6   7  17       72.89       65.22     20.92 o 
  -5   7  17      122.58      127.65     23.08 o 
  -4   7  17      155.58      137.03     18.07 o 
  -3   7  17      227.53      238.19     23.51 o 
  -2   7  17      837.00      886.47     60.17 o 
  -1   7  17      809.33      916.21     62.21 o 
   0   7  17     1060.32     1014.23     67.44 o 
   1   7  17      977.38     1093.12     59.11 o 
   2   7  17     1171.87     1118.97     70.44 o 
   3   7  17     1140.38     1097.48     76.00 o 
   4   7  17      624.17      730.22     86.45 o 
   5   7  17      794.18      849.29     75.21 o 
  -8   8  17     1237.56     1357.34     79.04 o 
  -7   8  17      685.78      626.02     46.63 o 
  -6   8  17      650.03      635.98     50.83 o 
  -5   8  17     1595.94     1507.68     61.89 o 
  -4   8  17     1701.06     1597.83     42.54 o 
  -3   8  17     1056.87     1025.45     41.23 o 
  -2   8  17      749.51      739.91     50.91 o 
  -1   8  17      648.38      559.63     44.04 o 
   0   8  17      633.56      577.60     89.09 o 
   1   8  17      647.20      562.96     44.58 o 
   2   8  17       24.81       48.81     30.21 o 
   3   8  17       81.50       73.26     34.62 o 
   4   8  17      363.06      405.05     54.56 o 
   5   8  17      190.48      144.51     72.40 o 
  -8   9  17        0.43       -0.25     24.30 o 
  -7   9  17       51.21       42.40     26.45 o 
  -6   9  17        2.58       22.40     24.86 o 
  -5   9  17      429.95      424.42     41.05 o 
  -4   9  17      228.63      256.45     33.02 o 
  -3   9  17      117.13       96.20     18.06 o 
  -2   9  17      126.49      210.09     55.53 o 
  -1   9  17      217.18      259.93     75.21 o 
   0   9  17       44.64       37.70     30.21 o 
   1   9  17      126.18      133.55     52.01 o 
   2   9  17      318.19      357.49     63.26 o 
   3   9  17      254.33      223.91     43.60 o 
   4   9  17      272.31      188.79     92.78 o 
  -7  10  17       48.48       78.79     27.12 o 
  -6  10  17       81.45       72.91     28.08 o 
  -5  10  17       84.12      109.04     27.22 o 
  -4  10  17      136.66      151.20     29.75 o 
  -3  10  17      343.33      346.01     38.16 o 
  -2  10  17       79.64       56.77     38.66 o 
  -1  10  17       36.72       49.47     39.36 o 
   0  10  17      216.99      145.65     35.85 o 
   1  10  17       17.14       30.19     43.58 o 
   2  10  17       49.88       54.82     46.39 o 
   3  10  17       62.68       84.35     53.42 o 
   4  10  17       87.04       82.16     38.26 o 
  -6  11  17       26.59       12.97     25.64 o 
  -5  11  17       32.70       37.80     25.47 o 
  -4  11  17       92.79       34.13     24.65 o 
  -3  11  17       21.31        5.88     23.56 o 
  -2  11  17       34.11       52.34     25.62 o 
  -1  11  17       65.52      116.64     36.27 o 
   0  11  17       11.46        2.76     28.78 o 
   1  11  17       13.36       25.30     30.81 o 
   2  11  17        0.09       -8.67     59.75 o 
   3  11  17        3.67       36.55     49.20 o 
  -5  12  17      341.59      386.33     42.73 o 
  -4  12  17      257.47      198.37     32.88 o 
  -3  12  17       87.27      121.26     30.25 o 
  -2  12  17      127.31      173.83     32.05 o 
  -1  12  17      111.36      124.55     35.28 o 
   0  12  17       46.92       58.39     32.02 o 
   1  12  17        4.92      -27.21     27.21 o 
   2  12  17       31.13        1.43     31.76 o 
  -4  13  17      295.68      269.19     37.60 o 
  -3  13  17      498.03      518.13     59.83 o 
  -2  13  17      241.33      273.24     37.13 o 
  -1  13  17       85.97       62.23     28.09 o 
   0  13  17      152.94      165.08     39.76 o 
   1  13  17      111.45       85.75     49.20 o 
  -9   0  18      374.17      385.18     50.61 o 
  -8   0  18      543.42      577.77     60.45 o 
  -7   0  18      935.22      854.71     66.07 o 
  -6   0  18      719.62      733.81     68.88 o 
  -5   0  18     2996.18     2960.46    162.37 o 
  -4   0  18     3597.31     3921.78    114.20 o 
  -3   0  18     2043.40     1875.11     74.65 o 
  -2   0  18     4755.94     5031.24    199.62 o 
  -1   0  18     5666.61     5912.66    224.92 o 
   0   0  18     1146.48     1221.61     98.40 o 
   1   0  18     1450.35     1436.69    106.84 o 
   2   0  18     1511.15     1612.42    115.27 o 
   3   0  18     1812.26     1845.77    123.71 o 
   4   0  18     2210.74     2559.90    154.63 o 
   5   0  18      765.67      785.82    102.62 o 
   6   0  18      608.65      805.50    105.43 o 
  -9   1  18     1872.55     1947.63     78.72 o 
  -8   1  18      930.50      928.42     44.01 o 
  -7   1  18      530.41      565.15     37.17 o 
  -6   1  18      886.23      922.69     42.20 o 
  -5   1  18     1145.96     1185.96     41.73 o 
  -4   1  18      916.68      907.76     49.71 o 
  -3   1  18      255.73      268.72     25.47 o 
  -2   1  18      359.04      349.55     49.20 o 
  -1   1  18      644.03      596.97     78.02 o 
   0   1  18      277.09      288.79     48.50 o 
   1   1  18      124.12       84.62     33.02 o 
   2   1  18      234.70      237.12     41.75 o 
   3   1  18      418.20      364.70     48.68 o 
   4   1  18      608.41      621.01     62.07 o 
   5   1  18      602.14      643.56    120.19 o 
   6   1  18      331.37      365.62     94.19 o 
  -9   2  18      333.96      319.83     33.77 o 
  -8   2  18      701.78      710.10     39.34 o 
  -7   2  18      927.19      949.30     39.83 o 
  -6   2  18      504.62      536.55     29.02 o 
  -5   2  18      951.44      976.66     36.42 o 
  -4   2  18     1691.40     1801.39     63.60 o 
  -3   2  18     2480.83     2531.16     62.14 o 
  -2   2  18     5121.69     5033.69    114.61 o 
  -1   2  18     2039.12     2150.14    120.19 o 
   0   2  18     1124.53     1104.87     82.24 o 
   1   2  18     1549.77     1586.76     78.80 o 
   2   2  18     1735.56     1894.58     87.47 o 
   3   2  18     1274.50     1419.31     80.01 o 
   4   2  18      945.95      983.59     76.00 o 
   5   2  18      947.32     1045.38    120.90 o 
  -9   3  18      749.92      863.14     82.94 o 
  -8   3  18      205.76      151.88     23.49 o 
  -7   3  18      470.73      416.16     28.69 o 
  -6   3  18      251.54      248.98     21.74 o 
  -5   3  18      197.00      194.06     20.70 o 
  -4   3  18       34.52       32.63     17.25 o 
  -3   3  18      119.24       96.53     17.94 o 
  -2   3  18        1.04      -21.34     21.34 o 
  -1   3  18       16.10       50.66     25.99 o 
   0   3  18        3.65       11.77     26.78 o 
   1   3  18      502.34      499.42     56.23 o 
   2   3  18        4.48        5.52     27.62 o 
   3   3  18       59.91       73.71     47.80 o 
   4   3  18      307.64      344.93     51.13 o 
   5   3  18      106.75      158.80     42.24 o 
  -9   4  18      253.02      267.10     53.42 o 
  -8   4  18      373.96      402.91     38.79 o 
  -7   4  18      173.27      159.19     19.05 o 
  -6   4  18       33.03       59.65     15.65 o 
  -5   4  18      300.83      333.00     24.68 o 
  -4   4  18      588.83      651.54     44.43 o 
  -3   4  18      372.00      396.02     33.70 o 
  -2   4  18      887.96      886.50     43.42 o 
  -1   4  18      868.08      915.48     63.52 o 
   0   4  18      271.08      303.20     41.18 o 
   1   4  18      883.02      929.50     68.50 o 
   2   4  18      169.39      210.32     41.24 o 
   3   4  18      107.05      135.63     56.93 o 
   4   4  18      505.19      492.69     58.14 o 
   5   4  18      234.91      211.72     45.69 o 
  -9   5  18        3.00      -33.74     33.74 o 
  -8   5  18        5.32        3.26     27.78 o 
  -7   5  18       72.55       96.16     28.36 o 
  -6   5  18        2.29       13.79     13.90 o 
  -5   5  18      192.18      162.10     22.59 o 
  -4   5  18        4.26       23.91     16.57 o 
  -3   5  18        5.52        2.85     24.15 o 
  -2   5  18        0.20       -7.03     16.41 o 
  -1   5  18        9.09       17.53     19.75 o 
   0   5  18      106.86      101.94     32.09 o 
   1   5  18        2.60      -23.79     23.79 o 
   2   5  18       57.59       74.81     32.29 o 
   3   5  18       11.48        9.77     31.21 o 
   4   5  18        8.18       11.95     34.79 o 
   5   5  18        0.91       62.56     37.77 o 
  -8   6  18       55.89       29.52     31.39 o 
  -7   6  18       19.20        9.04     22.00 o 
  -6   6  18       92.32       67.45     24.72 o 
  -5   6  18       91.16      108.48     17.46 o 
  -4   6  18       37.34       32.71     17.09 o 
  -3   6  18      123.44       83.53     19.34 o 
  -2   6  18       29.49       18.99     21.26 o 
  -1   6  18       11.25       27.26     20.65 o 
   0   6  18       27.65       44.24     28.67 o 
   1   6  18      408.01      376.87     85.05 o 
   2   6  18       34.55       27.68     34.44 o 
   3   6  18       18.64       13.90     30.62 o 
   4   6  18       76.87       79.05     51.31 o 
   5   6  18        8.73      -30.81     30.81 o 
  -8   7  18       62.78       71.78     27.50 o 
  -7   7  18      113.68       87.72     27.72 o 
  -6   7  18      614.30      560.29     51.17 o 
  -5   7  18      155.50      209.46     30.86 o 
  -4   7  18       60.26       56.64     17.30 o 
  -3   7  18        1.22       -9.52     24.77 o 
  -2   7  18       29.90       -9.58     27.00 o 
  -1   7  18       92.75      106.47     32.20 o 
   0   7  18        2.93       -4.22     40.77 o 
   1   7  18       25.98        8.87     28.37 o 
   2   7  18        2.36       13.39     42.17 o 
   3   7  18      138.16       96.27     37.27 o 
   4   7  18        4.26       33.53     33.20 o 
  -8   8  18      170.40      154.10     32.79 o 
  -7   8  18      661.55      655.73     79.01 o 
  -6   8  18     1024.90     1029.60     58.95 o 
  -5   8  18     1625.43     1621.36     66.72 o 
  -4   8  18      652.85      654.86     32.87 o 
  -3   8  18      461.79      464.92     33.96 o 
  -2   8  18      867.12      904.28     67.24 o 
  -1   8  18      824.06      706.75     60.54 o 
   0   8  18     1085.12     1115.46     70.05 o 
   1   8  18      989.74      943.27    101.22 o 
   2   8  18      818.48      854.11     70.07 o 
   3   8  18      472.79      547.23     59.09 o 
   4   8  18      486.22      540.49     62.12 o 
  -7   9  18      276.55      326.40     45.33 o 
  -6   9  18      373.11      423.28     59.28 o 
  -5   9  18      190.51      195.93     32.40 o 
  -4   9  18       60.07       14.27     23.33 o 
  -3   9  18      159.64      173.00     21.99 o 
  -2   9  18      237.25      289.27     51.31 o 
  -1   9  18      130.13      152.21     43.58 o 
   0   9  18       10.79      -17.88     27.69 o 
   1   9  18       30.03       -9.84     43.58 o 
   2   9  18      128.20      205.24     64.67 o 
   3   9  18       57.49       40.77     49.20 o 
  -6  10  18     1295.79     1388.72     66.29 o 
  -5  10  18     1095.62      963.03     58.75 o 
  -4  10  18      828.19      949.99     74.62 o 
  -3  10  18     1024.30      995.61     59.88 o 
  -2  10  18     1256.24     1283.37     78.23 o 
  -1  10  18     2254.93     2115.77     94.29 o 
   0  10  18     2074.76     2071.36     92.30 o 
   1  10  18     1276.51     1375.05     78.91 o 
   2  10  18     1092.37     1187.87    119.49 o 
  -5  11  18      113.21      195.56     37.07 o 
  -4  11  18       37.31       59.44     27.58 o 
  -3  11  18      163.83      196.79     33.31 o 
  -2  11  18      117.31      129.26     30.09 o 
  -1  11  18       77.93       73.46     33.02 o 
   0  11  18        0.18       -1.89     38.66 o 
   1  11  18        0.03      -46.39     46.39 o 
   2  11  18      122.11      126.68     40.03 o 
  -4  12  18      365.49      422.60     43.27 o 
  -3  12  18      862.08     1009.30     62.74 o 
  -2  12  18     1308.85     1381.81     65.39 o 
  -1  12  18      887.33      841.21     69.39 o 
   0  12  18     1161.93     1206.51     83.34 o 
  -9   1  19      197.55      238.41     32.02 o 
  -8   1  19       68.67       21.79     42.88 o 
  -7   1  19        4.47      -13.35     20.87 o 
  -6   1  19      331.37      342.29     36.78 o 
  -5   1  19      153.69      161.80     25.69 o 
  -4   1  19       79.39       95.22     25.77 o 
  -3   1  19      113.00       97.73     19.81 o 
  -2   1  19       97.06      135.37     26.71 o 
  -1   1  19      544.32      594.03     54.17 o 
   0   1  19      470.10      477.49     50.70 o 
   1   1  19      254.57      278.63     61.15 o 
   2   1  19        7.92       27.89     30.38 o 
   3   1  19      109.88      148.82     71.69 o 
   4   1  19       98.16       93.56     37.73 o 
   5   1  19       41.66       51.58     51.31 o 
  -9   2  19       30.78       68.88     37.96 o 
  -8   2  19       38.60       33.70     21.55 o 
  -7   2  19        0.19      -15.00     17.65 o 
  -6   2  19      110.71       81.70     19.24 o 
  -5   2  19      194.32      183.08     20.76 o 
  -4   2  19      123.96      115.23     24.72 o 
  -3   2  19       98.05       87.60     19.79 o 
  -2   2  19      170.27      247.27     30.82 o 
  -1   2  19        4.08       54.96     34.44 o 
   0   2  19        3.57       55.66     29.21 o 
   1   2  19      447.95      525.73     54.64 o 
   2   2  19      416.03      463.89     66.77 o 
   3   2  19      152.88      143.25     39.25 o 
   4   2  19      100.37      125.36     43.58 o 
   5   2  19      235.60      243.62     49.02 o 
  -8   3  19      929.90      837.31     47.59 o 
  -7   3  19     1218.89     1255.88     70.04 o 
  -6   3  19      830.59      881.59     44.12 o 
  -5   3  19      733.77      721.30     33.79 o 
  -4   3  19     1227.55     1265.73     47.84 o 
  -3   3  19     1221.45     1286.80     45.23 o 
  -2   3  19      980.14     1067.64     52.71 o 
  -1   3  19     1067.51     1147.54     70.24 o 
   0   3  19     1048.56     1036.32    126.52 o 
   1   3  19      940.24      792.15     64.61 o 
   2   3  19     1144.34     1066.25     90.67 o 
   3   3  19      229.07      243.14     44.70 o 
   4   3  19      180.31      169.55     42.74 o 
  -8   4  19       15.99       16.87     37.96 o 
  -7   4  19       13.48       32.42     18.85 o 
  -6   4  19       21.14       50.59     17.88 o 
  -5   4  19      129.85       48.33     17.07 o 
  -4   4  19      193.79      198.70     23.82 o 
  -3   4  19      367.62      349.55     29.70 o 
  -2   4  19      634.85      685.40     77.06 o 
  -1   4  19      300.82      410.69     70.99 o 
   0   4  19      236.63      267.95     43.23 o 
   1   4  19      491.23      445.02     53.17 o 
   2   4  19      803.40      763.38     66.51 o 
   3   4  19      777.78      944.76    150.42 o 
   4   4  19      845.33      718.28     69.58 o 
  -8   5  19     1838.99     1723.47    112.46 o 
  -7   5  19     1731.25     1767.58     85.75 o 
  -6   5  19     2322.24     2386.93     64.52 o 
  -5   5  19     1687.90     1715.57     50.78 o 
  -4   5  19     1331.35     1311.12     58.09 o 
  -3   5  19     1273.92     1249.79     51.69 o 
  -2   5  19     1674.62     1650.64     77.80 o 
  -1   5  19     1450.05     1421.76    110.79 o 
   0   5  19      651.97      720.02     61.53 o 
   1   5  19      828.29      951.61     71.82 o 
   2   5  19      807.15      937.26     89.97 o 
   3   5  19      459.97      369.56     52.57 o 
   4   5  19      122.36      119.82     40.61 o 
  -8   6  19       29.57       45.91     33.02 o 
  -7   6  19       60.47       67.66     39.39 o 
  -6   6  19       24.04       21.28     23.33 o 
  -5   6  19       30.55       20.08     16.86 o 
  -4   6  19      459.42      473.08     35.81 o 
  -3   6  19      549.40      541.42     38.79 o 
  -2   6  19      490.62      556.12     52.43 o 
  -1   6  19      547.13      572.02     55.64 o 
   0   6  19      436.86      358.08     46.58 o 
   1   6  19      421.32      432.43     51.66 o 
   2   6  19      677.09      596.46     60.64 o 
   3   6  19     1002.71      998.96     78.45 o 
   4   6  19      605.48      638.35     73.10 o 
  -7   7  19     1432.93     1570.50     65.45 o 
  -6   7  19     1613.00     1710.41    100.16 o 
  -5   7  19     1280.50     1189.45     60.00 o 
  -4   7  19      931.87      956.67     59.25 o 
  -3   7  19     1166.06     1186.89     49.86 o 
  -2   7  19     1330.59     1273.98     76.06 o 
  -1   7  19     1088.66     1126.50     71.05 o 
   0   7  19      585.54      716.94     91.37 o 
   1   7  19      281.16      151.82     60.45 o 
   2   7  19      244.67      214.35     44.23 o 
   3   7  19      151.00      153.55     40.81 o 
  -7   8  19       17.54        7.59     25.31 o 
  -6   8  19       33.67       65.95     27.58 o 
  -5   8  19       35.21       37.35     25.01 o 
  -4   8  19      215.66      246.34     43.48 o 
  -3   8  19      123.42      125.57     24.11 o 
  -2   8  19      128.42      141.60     38.61 o 
  -1   8  19       76.66       75.64     32.76 o 
   0   8  19       84.94      -10.64     64.67 o 
   1   8  19      436.17      545.44     87.16 o 
   2   8  19      498.89      404.86     77.32 o 
   3   8  19      412.49      491.25     58.14 o 
  -6   9  19      653.59      690.53     51.66 o 
  -5   9  19      514.64      568.98     56.74 o 
  -4   9  19      433.08      382.49     41.19 o 
  -3   9  19      540.04      564.40     34.48 o 
  -2   9  19      719.07      695.85     62.60 o 
  -1   9  19      349.20      437.42     81.53 o 
   0   9  19       16.03      -20.30     28.32 o 
   1   9  19       14.00      -19.97     28.71 o 
   2   9  19       60.70      203.84     63.26 o 
  -5  10  19        0.06       -3.78     25.28 o 
  -4  10  19       29.30       38.01     25.31 o 
  -3  10  19        0.69        5.27     25.09 o 
  -2  10  19       32.30       13.64     51.31 o 
  -1  10  19       30.80       33.74     38.66 o 
   0  10  19       41.16       35.02     32.40 o 
   1  10  19        0.15       32.63     33.74 o 
  -3  11  19       42.19       66.32     28.04 o 
  -2  11  19       32.30       63.97     28.92 o 
  -1  11  19       12.19       17.70     31.76 o 
   0  11  19       19.97      105.43     47.80 o 
  -8   0  20     1055.80     1154.14     81.53 o 
  -7   0  20      703.90      732.40     71.69 o 
  -6   0  20     1764.10     1730.50     99.81 o 
  -5   0  20      397.53      410.48     59.04 o 
  -4   0  20      517.03      534.29     48.43 o 
  -3   0  20      407.24      409.50     45.43 o 
  -2   0  20      601.47      601.62     54.56 o 
  -1   0  20        1.77       23.90     42.17 o 
   0   0  20      633.32      359.88     68.88 o 
   1   0  20      273.52      246.01     61.85 o 
   2   0  20       55.55       22.49     49.20 o 
   3   0  20        2.98      -28.12     40.77 o 
   4   0  20       18.69       21.09     46.39 o 
  -8   1  20      607.40      632.37     46.59 o 
  -7   1  20      863.69      770.09     51.43 o 
  -6   1  20      944.35     1032.51     55.64 o 
  -5   1  20      556.97      515.53     38.58 o 
  -4   1  20      954.28      965.02     47.60 o 
  -3   1  20     1125.07     1182.93     45.03 o 
  -2   1  20     2087.02     2172.68     73.13 o 
  -1   1  20     3569.90     3590.44    186.26 o 
   0   1  20     1713.18     1702.27    108.24 o 
   1   1  20     1258.80     1313.44     82.24 o 
   2   1  20     1563.10     1611.13     85.49 o 
   3   1  20      814.38      831.36     84.35 o 
   4   1  20      659.60      677.30     69.59 o 
  -8   2  20      711.36      728.19     77.32 o 
  -7   2  20      596.48      635.33     73.10 o 
  -6   2  20      422.76      477.67     42.82 o 
  -5   2  20     1197.09     1193.43     61.94 o 
  -4   2  20      513.19      584.09     41.47 o 
  -3   2  20      491.84      444.87     37.33 o 
  -2   2  20      161.52      171.85     29.71 o 
  -1   2  20       19.87       71.84     54.12 o 
   0   2  20        1.10      -30.22     30.22 o 
   1   2  20        0.19       -5.62     28.83 o 
   2   2  20       30.65       59.66     35.03 o 
   3   2  20        0.45      -10.78     29.77 o 
   4   2  20       10.12       21.76     33.20 o 
  -8   3  20      460.14      462.50     67.48 o 
  -7   3  20      136.01      156.87     29.72 o 
  -6   3  20      232.15      211.45     28.32 o 
  -5   3  20      101.69       90.72     20.54 o 
  -4   3  20      558.84      539.30     40.13 o 
  -3   3  20      952.52     1010.52     50.75 o 
  -2   3  20      609.93      676.19     46.80 o 
  -1   3  20     1720.07     1668.92     81.51 o 
   0   3  20     1597.76     1482.43    106.84 o 
   1   3  20      290.61      416.18     52.57 o 
   2   3  20      245.74      341.50     91.37 o 
   3   3  20      387.34      327.27     51.13 o 
  -7   4  20      220.07      250.23     57.64 o 
  -6   4  20      266.24      270.19     29.17 o 
  -5   4  20       51.51       66.28     20.16 o 
  -4   4  20      308.53      366.73     34.41 o 
  -3   4  20      279.26      332.68     33.41 o 
  -2   4  20       92.06       70.72     32.02 o 
  -1   4  20       20.64       -6.81     38.66 o 
   0   4  20       54.90       35.97     58.34 o 
   1   4  20      156.18      139.02     56.23 o 
   2   4  20       22.61       19.03     32.02 o 
   3   4  20        0.08      -30.35     31.02 o 
  -7   5  20       66.69       47.71     40.06 o 
  -6   5  20        7.26       28.52     17.37 o 
  -5   5  20       89.11       63.54     19.98 o 
  -4   5  20        0.07       18.11     20.31 o 
  -3   5  20       54.32       77.18     24.16 o 
  -2   5  20       48.28       49.57     63.96 o 
  -1   5  20       58.37       57.66     33.02 o 
   0   5  20       83.46       80.91     33.75 o 
   1   5  20      136.64       83.42     34.41 o 
   2   5  20       13.13        6.14     53.42 o 
   3   5  20        5.43       33.04     33.40 o 
  -7   6  20       30.38      -11.94     27.32 o 
  -6   6  20       28.40       46.86     24.60 o 
  -5   6  20        5.49       21.59     18.34 o 
  -4   6  20       24.10      -14.21     19.91 o 
  -3   6  20       34.86       45.93     35.56 o 
  -2   6  20        0.01      -24.94     24.94 o 
  -1   6  20        5.62      -11.11     68.18 o 
   0   6  20       28.36      -19.68     44.98 o 
   1   6  20      118.80       48.53     33.20 o 
   2   6  20       93.49       31.63     35.79 o 
  -6   7  20       69.35      119.27     30.75 o 
  -5   7  20      279.03      275.43     36.25 o 
  -4   7  20      438.84      417.90     40.18 o 
  -3   7  20      113.11      127.07     45.26 o 
  -2   7  20      223.83      226.62     41.71 o 
  -1   7  20      506.30      577.82     58.55 o 
   0   7  20      347.89      458.12     78.02 o 
   1   7  20      219.36      224.92     66.07 o 
   2   7  20       90.97       94.19     54.82 o 
  -5   8  20      519.93      492.10     64.59 o 
  -4   8  20      604.59      603.56     49.47 o 
  -3   8  20      146.58      104.56     24.85 o 
  -2   8  20       43.62       66.55     44.98 o 
  -1   8  20       43.17       47.47     32.02 o 
   0   8  20       25.12        4.74     42.17 o 
   1   8  20       74.30       43.58     49.20 o 
  -4   9  20      536.62      599.12     49.34 o 
  -3   9  20      787.84      895.80     59.98 o 
  -2   9  20     1217.23     1302.81     80.35 o 
  -1   9  20      928.19      944.11     74.53 o 
   0   9  20      691.17      649.87    119.49 o 
  -7   1  21       12.71       17.39     24.98 o 
  -6   1  21       14.33      -10.36     24.34 o 
  -5   1  21        0.21       -7.29     24.34 o 
  -4   1  21       88.43       56.98     24.10 o 
  -3   1  21        5.53       11.04     18.83 o 
  -2   1  21        0.88       28.54     19.78 o 
  -1   1  21       34.38       90.46     35.19 o 
   0   1  21       55.68       90.05     35.74 o 
   1   1  21        0.14       11.25     31.62 o 
   2   1  21       28.85       30.75     40.77 o 
  -7   2  21      657.50      628.07     48.60 o 
  -6   2  21      481.21      446.69     43.43 o 
  -5   2  21      924.72      829.55     48.62 o 
  -4   2  21      810.37      871.42     50.05 o 
  -3   2  21      565.91      518.99     40.47 o 
  -2   2  21      497.83      534.03     47.67 o 
  -1   2  21      553.95      600.63     59.64 o 
   0   2  21      392.80      448.38     54.17 o 
   1   2  21      217.45      272.22     46.59 o 
   2   2  21      149.17      204.33     45.15 o 
  -6   3  21       14.53       14.06     24.32 o 
  -5   3  21       65.53       43.11     23.67 o 
  -4   3  21       55.03       50.45     24.21 o 
  -3   3  21       54.45       67.29     24.36 o 
  -2   3  21      215.61      227.50     41.61 o 
  -1   3  21      124.30      159.97     38.73 o 
   0   3  21        8.95       12.57     33.20 o 
   1   3  21      123.40      101.57     37.73 o 
   2   3  21      179.65      143.11     42.24 o 
  -6   4  21     1169.60     1156.79     55.70 o 
  -5   4  21     1658.88     1806.16     60.47 o 
  -4   4  21     1827.81     1858.68     65.24 o 
  -3   4  21     1075.92     1103.78     53.52 o 
  -2   4  21      774.45      828.83     66.24 o 
  -1   4  21     1585.34     1582.41    120.19 o 
   0   4  21     2027.94     2011.91     94.61 o 
   1   4  21     1295.45     1393.76     83.46 o 
   2   4  21      889.33      902.36     75.55 o 
  -6   5  21        5.75        7.66     30.38 o 
  -5   5  21       17.50        0.31     18.26 o 
  -4   5  21       79.16       76.62     34.62 o 
  -3   5  21      227.35      204.56     30.50 o 
  -2   5  21      283.63      262.00     44.23 o 
  -1   5  21      247.53      209.11     41.71 o 
   0   5  21       15.69       16.87     47.80 o 
   1   5  21       38.99       32.17     54.82 o 
  -5   6  21     1620.76     1622.79     68.90 o 
  -4   6  21      784.46      801.20     46.59 o 
  -3   6  21      738.19      776.36     46.21 o 
  -2   6  21     1486.15     1667.06     85.77 o 
  -1   6  21     1842.76     1849.65    120.19 o 
   0   6  21     1596.54     1634.91    125.11 o 
   1   6  21     1007.07     1064.17    119.49 o 
  -4   7  21      125.20       93.81     24.65 o 
  -3   7  21       62.98       45.62     24.35 o 
  -2   7  21       26.50       39.53     32.29 o 
  -1   7  21      139.52      119.87     37.80 o 
   0   7  21      284.60      318.11    111.76 o 
  -3   8  21      430.46      434.50     37.89 o 
  -2   8  21      543.63      578.83     65.37 o 
  -5   0  22      424.50      534.19     70.29 o 
  -4   0  22      187.03      150.42     46.39 o 
  -3   0  22      881.33      805.63     64.25 o 
  -2   0  22      747.26      870.23     67.24 o 
  -1   0  22     1403.84     1367.81    111.06 o 
   0   0  22     1953.57     1772.67    126.52 o 
   1   0  22     1282.40     1076.82    116.68 o 
  -5   1  22      818.81      872.98     60.42 o 
  -4   1  22      718.36      677.58     56.10 o 
  -3   1  22      755.37      792.73     50.05 o 
  -2   1  22      551.75      610.12     41.00 o 
  -1   1  22      235.88      239.17     45.22 o 
   0   1  22      118.79       96.42     38.73 o 
   1   1  22       27.82       -7.71     32.76 o 
  -5   2  22      500.89      506.42     48.02 o 
  -4   2  22      245.46      227.61     32.96 o 
  -3   2  22      269.96      198.20     42.08 o 
  -2   2  22      747.33      635.74     47.11 o 
  -1   2  22      684.08      701.57     65.61 o 
   0   2  22      948.28      938.19     76.04 o 
  -5   3  22      691.18      740.69     47.18 o 
  -4   3  22      397.43      396.13     38.02 o 
  -3   3  22       75.32       50.41     26.39 o 
  -2   3  22       49.23       84.36     26.82 o 
  -1   3  22      237.03      283.58     97.70 o 
   0   3  22        9.78      -29.31     29.31 o 
  -4   4  22       24.79        0.48     33.68 o 
  -3   4  22      102.52      109.79     37.48 o 
  -2   4  22      147.86       97.35     27.32 o 
  -1   4  22      257.61      302.92     46.72 o 
   0   4  22       46.89        8.43     43.58 o 
  -4   5  22        7.83      -19.68     32.33 o 
  -3   5  22        0.91       -2.99     21.90 o 
  -2   5  22       58.59       53.33     53.42 o 
  -1   5  22       33.81        6.23     31.21 o 
                                                 
